# Supplementary material for: Nuclear Genome Sequence and Gene Expression of an Intracellular Fungal Endophyte Stimulating the Growth of Cranberry Plants
Source: J Fungi (Basel). 2023 Jan 16;9(1):126. doi: 10.3390/jof9010126 (PMC9861600; doi:10.3390/jof9010126)
Supplement: Supplementary file 1 [file jof-09-00126-s001.zip]

Archive with 2 entries (2 files):
- Data_File_01_Supplementary_data_v1.xlsx
- jof-2104949 Supplementary New.pdf
