# Supplementary material for: Nuclear Genome Sequence and Gene Expression of an Intracellular Fungal Endophyte Stimulating the Growth of Cranberry Plants
Source: J Fungi (Basel). 2023 Jan 16;9(1):126. doi: 10.3390/jof9010126 (PMC9861600; doi:10.3390/jof9010126)
Supplement: Supplementary file 1 [file jof-09-00126-s001.zip › Data_File_01_Supplementary_data_v1.xlsx]

## Sheet: EC4
EC4 encoded genes	EC4 genes expression in Glycerol Yeast Extract medium: Transcripts Per Kilobase Million (TPM)		EC4 genes expression in contact with cranberry plant roots: Transcripts Per Kilobase Million (TPM)		Differentialy UP regulated genes of EC4 when in contact with cranberry plant roots		Differentialy DOWN regulated genes of EC4 when in contact with cranberry plant roots			EC4 encoded genes with isoforms	Differentialy UP regulated isoforms of EC4 when in contact with cranberry plant roots	Differentialy DOWN regulated isoforms of EC4 when in contact with cranberry plant roots
Nitrogen nutrition
Ammonium transporter	Gene	TPM	Gene	TPM	Gene	Log2FoldChange	Gene	Log2FoldChange		Ammonium transporter	Isoform	Isoform
FUNEC_04624	FUNEC_04624	3.59	FUNEC_04624	7.67	FUNEC_04624	1.72752	FUNEC_16285	-1.49901		FUNEC_04624.mRNA.1	FUNEC_04624.mRNA.1	FUNEC_16285.mRNA.1
FUNEC_06027	FUNEC_10903	21.64	FUNEC_10903	12.49						FUNEC_06027.mRNA.1
FUNEC_10903	FUNEC_16285	8.59	FUNEC_16285	2.01						FUNEC_10903.mRNA.1
FUNEC_11606										FUNEC_11606.mRNA.1
FUNEC_15052										FUNEC_15052.mRNA.1
FUNEC_16285										FUNEC_16285.mRNA.1 FUNEC_16285.mRNA.2
Amino acid permease	Gene	TPM	Gene	TPM	Gene	Log2FoldChange	Gene	Log2FoldChange		Amino acid permease	Isoform	Isoform
FUNEC_00053	FUNEC_00415	55.97	FUNEC_00415	36.69	FUNEC_02927	2.62533	FUNEC_06454	-1.09334		FUNEC_00053.mRNA.1	FUNEC_03816.mRNA.1	FUNEC_06454.mRNA.1
FUNEC_00415	FUNEC_01716	53.63	FUNEC_00842	2.33	FUNEC_03816	1.41003	FUNEC_11482	-2.17424		FUNEC_00415.mRNA.1	FUNEC_10351.mRNA.1	FUNEC_06454.mRNA.3
FUNEC_00512	FUNEC_03816	9.25	FUNEC_01716	48.42	FUNEC_10351	1.28488	FUNEC_15175	-1.43422		FUNEC_00512.mRNA.1	FUNEC_02927.mRNA.1	FUNEC_11482.mRNA.1
FUNEC_00842	FUNEC_03870	401.91	FUNEC_02927	5.75						FUNEC_00842.mRNA.1 FUNEC_00842.mRNA.2		FUNEC_15175.mRNA.1
FUNEC_01716	FUNEC_04174	205.54	FUNEC_03816	16.04						FUNEC_01716.mRNA.1
FUNEC_02927	FUNEC_04578	13.68	FUNEC_03870	136.37						FUNEC_02927.mRNA.1
FUNEC_03161	FUNEC_05776	2005.33	FUNEC_04174	136.72						FUNEC_03161.mRNA.1
FUNEC_03187	FUNEC_06454	185.91	FUNEC_04578	2.82						FUNEC_03187.mRNA.1
FUNEC_03816	FUNEC_07112	2.49	FUNEC_05776	994.16						FUNEC_03816.mRNA.1
FUNEC_03870	FUNEC_07147	192.67	FUNEC_06454	58.53						FUNEC_03870.mRNA.1
FUNEC_04174	FUNEC_09491	11.48	FUNEC_07147	117.93						FUNEC_04174.mRNA.1 FUNEC_04174.mRNA.2 FUNEC_04174.mRNA.3
FUNEC_04435	FUNEC_10351	25.96	FUNEC_09491	9.6						FUNEC_04435.mRNA.1
FUNEC_04578	FUNEC_10533	74.82	FUNEC_10351	40.98						FUNEC_04578.mRNA.1
FUNEC_05776	FUNEC_11482	102.81	FUNEC_10533	30.14						FUNEC_05776.mRNA.1
FUNEC_06454	FUNEC_15175	66.82	FUNEC_11482	15.17						FUNEC_06454.mRNA.1 FUNEC_06454.mRNA.2 FUNEC_06454.mRNA.3 FUNEC_06454.mRNA.4 FUNEC_06454.mRNA.5 FUNEC_06454.mRNA.6
FUNEC_06912	FUNEC_15583	1639.19	FUNEC_15175	17.35						FUNEC_06912.mRNA.1
FUNEC_07112			FUNEC_15583	914.26						FUNEC_07112.mRNA.1
FUNEC_07147										FUNEC_07147.mRNA.1
FUNEC_07266										FUNEC_07266.mRNA.1
FUNEC_08590										FUNEC_08590.mRNA.1
FUNEC_08653										FUNEC_08653.mRNA.1
FUNEC_08693										FUNEC_08693.mRNA.1
FUNEC_08718										FUNEC_08718.mRNA.1
FUNEC_09342										FUNEC_09342.mRNA.1
FUNEC_09491										FUNEC_09491.mRNA.1
FUNEC_10351										FUNEC_10351.mRNA.1 FUNEC_10351.mRNA.2
FUNEC_10533										FUNEC_10533.mRNA.1
FUNEC_11482										FUNEC_11482.mRNA.1 FUNEC_11482.mRNA.2 FUNEC_11482.mRNA.3 FUNEC_11482.mRNA.4
FUNEC_11506										FUNEC_11506.mRNA.1 FUNEC_11506.mRNA.2 FUNEC_11506.mRNA.3
FUNEC_12224										FUNEC_12224.mRNA.1
FUNEC_13906										FUNEC_13906.mRNA.1 FUNEC_13906.mRNA.2
FUNEC_15175										FUNEC_15175.mRNA.1 FUNEC_15175.mRNA.2 FUNEC_15175.mRNA.3 FUNEC_15175.mRNA.4 FUNEC_15175.mRNA.5 FUNEC_15175.mRNA.6 FUNEC_15175.mRNA.7
FUNEC_15583										FUNEC_15583.mRNA.1
FUNEC_16265										FUNEC_16265.mRNA.1
FUNEC_16481										FUNEC_16481.mRNA.1
FUNEC_16558										FUNEC_16558.mRNA.1
FUNEC_16697										FUNEC_16697.mRNA.1
Nitrate/Nitrite transporter	Gene	TPM	Gene	TPM	Gene	Log2FoldChange	Gene	Log2FoldChange		Nitrate/Nitrite transporter	Isoform	Isoform
FUNEC_00601	FUNEC_02172	35.31	FUNEC_02172	15.12	FUNEC_06648	3.3252	FUNEC_02318	-2.49241		FUNEC_00601.mRNA.1	FUNEC_06648.mRNA.1	FUNEC_02318.mRNA.2
FUNEC_00867	FUNEC_02318	29.24	FUNEC_02318	6.88	FUNEC_10690	1.14965	FUNEC_13478	-1.59744		FUNEC_00867.mRNA.1	FUNEC_10690.mRNA.1	FUNEC_13478.mRNA.1
FUNEC_02172	FUNEC_03884	2.19	FUNEC_06648	37.11			FUNEC_15693	-2.58391		FUNEC_02172.mRNA.1		FUNEC_15693.mRNA.1
FUNEC_02214	FUNEC_06648	19.73	FUNEC_08898	147.66			FUNEC_16093	-1.05855		FUNEC_02214.mRNA.1 FUNEC_02214.mRNA.2		FUNEC_16093.mRNA.2
FUNEC_02318	FUNEC_08898	114.36	FUNEC_09840	52.34			FUNEC_17367	-2.35841		FUNEC_02318.mRNA.1 FUNEC_02318.mRNA.2		FUNEC_17367.mRNA.1
FUNEC_02699	FUNEC_09840	58.62	FUNEC_10083	3.96						FUNEC_02699.mRNA.1		FUNEC_17367.mRNA.2
FUNEC_03150	FUNEC_10083	4.14	FUNEC_10259	3.04						FUNEC_03150.mRNA.1		FUNEC_17367.mRNA.3
FUNEC_03884	FUNEC_10259	5.89	FUNEC_10690	13.02						FUNEC_03884.mRNA.1
FUNEC_04534	FUNEC_10690	8.48	FUNEC_11726	3.62						FUNEC_04534.mRNA.1
FUNEC_04553	FUNEC_11726	4.27	FUNEC_13478	7.28						FUNEC_04553.mRNA.1
FUNEC_06648	FUNEC_13478	25.25	FUNEC_15108	65.95						FUNEC_06648.mRNA.1 FUNEC_06648.mRNA.2 FUNEC_06648.mRNA.3
FUNEC_07854	FUNEC_15108	68.2	FUNEC_16093	2.71						FUNEC_07854.mRNA.1
FUNEC_08164	FUNEC_15693	13.01	FUNEC_16491	2.07						FUNEC_08164.mRNA.1
FUNEC_08204	FUNEC_16093	9.85	FUNEC_17272	146.9						FUNEC_08204.mRNA.1
FUNEC_08898	FUNEC_16491	4.79	FUNEC_17367	42.39						FUNEC_08898.mRNA.1 FUNEC_08898.mRNA.2 FUNEC_08898.mRNA.3 FUNEC_08898.mRNA.4 FUNEC_08898.mRNA.5
FUNEC_09131	FUNEC_17272	221.39								FUNEC_09131.mRNA.1
FUNEC_09840	FUNEC_17367	335.37								FUNEC_09840.mRNA.4 FUNEC_09840.mRNA.6 FUNEC_09840.mRNA.8
FUNEC_10083										FUNEC_10083.mRNA.1 FUNEC_10083.mRNA.2
FUNEC_10259										FUNEC_10259.mRNA.1 FUNEC_10259.mRNA.2 FUNEC_10259.mRNA.3 FUNEC_10259.mRNA.4
FUNEC_10690										FUNEC_10690.mRNA.1 FUNEC_10690.mRNA.2
FUNEC_11254										FUNEC_11254.mRNA.1
FUNEC_11726										FUNEC_11726.mRNA.1 FUNEC_11726.mRNA.2
FUNEC_11775										FUNEC_11775.mRNA.1 FUNEC_11775.mRNA.2 FUNEC_11775.mRNA.3
FUNEC_13478										FUNEC_13478.mRNA.1 FUNEC_13478.mRNA.2 FUNEC_13478.mRNA.3 FUNEC_13478.mRNA.4
FUNEC_14138										FUNEC_14138.mRNA.1
FUNEC_14949										FUNEC_14949.mRNA.1
FUNEC_15108										FUNEC_15108.mRNA.3 FUNEC_15108.mRNA.4 FUNEC_15108.mRNA.5 FUNEC_15108.mRNA.6
FUNEC_15693										FUNEC_15693.mRNA.1 FUNEC_15693.mRNA.2
FUNEC_15699										FUNEC_15699.mRNA.1
FUNEC_16093										FUNEC_16093.mRNA.2
FUNEC_16491										FUNEC_16491.mRNA.3 FUNEC_16491.mRNA.4
FUNEC_16694										FUNEC_16694.mRNA.1
FUNEC_16865										FUNEC_16865.mRNA.1
FUNEC_17220										FUNEC_17220.mRNA.1
FUNEC_17272										FUNEC_17272.mRNA.1
FUNEC_17367										FUNEC_17367.mRNA.1 FUNEC_17367.mRNA.2 FUNEC_17367.mRNA.3 FUNEC_17367.mRNA.4
Phosphate nutrition										Phosphate nutrition
Acid phosphatase	Gene	TPM	Gene	TPM	Gene	Log2FoldChange	Gene	Log2FoldChange		Acid phosphatase	Isoform	Isoform
FUNEC_04973	FUNEC_04973	50.75	FUNEC_04973	24.26						FUNEC_04973.mRNA.1
Alkaline phosphatase	Gene	TPM	Gene	TPM	Gene	Log2FoldChange	Gene	Log2FoldChange		Alkaline phosphatase	Isoform	Isoform
FUNEC_07088	FUNEC_07088	92.51	FUNEC_07088	104.48						FUNEC_16131.mRNA.1 FUNEC_16131.mRNA.2 FUNEC_16131.mRNA.3
FUNEC_16131	FUNEC_16131	55.28	FUNEC_16131	26.64						FUNEC_07088.mRNA.1 FUNEC_07088.mRNA.2
Phytase	Gene	TPM	Gene	TPM	Gene	Log2FoldChange	Gene	Log2FoldChange		Phytase	Isoform	Isoform
FUNEC_07217	FUNEC_08027	5.23	FUNEC_08027	17.42	FUNEC_08027	2.35601				FUNEC_07217.mRNA.1	FUNEC_08027.mRNA.1
FUNEC_08027	FUNEC_14238	31.85	FUNEC_14238	23.94						FUNEC_08027.mRNA.1
FUNEC_09623	FUNEC_16289	23.63	FUNEC_16289	14.66						FUNEC_09623.mRNA.1
FUNEC_14238										FUNEC_14238.mRNA.1
FUNEC_16289										FUNEC_16289.mRNA.1 FUNEC_16289.mRNA.2 FUNEC_16289.mRNA.3
Phosphate transporter	Gene	TPM	Gene	TPM	Gene	Log2FoldChange	Gene	Log2FoldChange		Phosphate transporter	Isoform	Isoform
FUNEC_00510	FUNEC_01146	2.08	FUNEC_01792	14.14	FUNEC_01833	1.66682	FUNEC_02854	-3.59416		FUNEC_00510.mRNA.1	FUNEC_01833.mRNA.1	FUNEC_02854.mRNA.1
FUNEC_00964	FUNEC_01792	15.18	FUNEC_01833	188.43	FUNEC_06496	7.14724	FUNEC_03966	-1.14123		FUNEC_00964.mRNA.1	FUNEC_06496.mRNA.2	FUNEC_03966.mRNA.1
FUNEC_01146	FUNEC_01833	91.55	FUNEC_02204	3	FUNEC_08823	1.76635	FUNEC_09650	-1.438		FUNEC_01146.mRNA.1 FUNEC_01146.mRNA.2 FUNEC_01146.mRNA.3	FUNEC_08823.mRNA.1	FUNEC_09650.mRNA.1
FUNEC_01666	FUNEC_02204	5.31	FUNEC_02645	11.62	FUNEC_09297	1.42311	FUNEC_10991	-1.11045		FUNEC_01666.mRNA.1	FUNEC_09297.mRNA.1	FUNEC_11168.mRNA.1
FUNEC_01792	FUNEC_02645	26.82	FUNEC_02854	2.44	FUNEC_10258	1.37546	FUNEC_11168	-9.07775		FUNEC_01792.mRNA.1 FUNEC_01792.mRNA.2	FUNEC_10258.mRNA.2	FUNEC_11168.mRNA.4
FUNEC_01833	FUNEC_02854	42.04	FUNEC_03966	603.38	FUNEC_11582	1.05024	FUNEC_16487	-1.06256		FUNEC_01833.mRNA.1	FUNEC_11582.mRNA.1	FUNEC_16487.mRNA.1
FUNEC_01915	FUNEC_03966	2019.85	FUNEC_04335	497.89	FUNEC_13026	1.09185	FUNEC_17267	-1.22323		FUNEC_01915.mRNA.1	FUNEC_11582.mRNA.3	FUNEC_17267.mRNA.1
FUNEC_02204	FUNEC_04131	2.15	FUNEC_05177	383.96	FUNEC_14174	9.94136				FUNEC_02204.mRNA.1 FUNEC_02204.mRNA.2	FUNEC_13026.mRNA.1
FUNEC_02477	FUNEC_04335	838.98	FUNEC_05643	120.12	FUNEC_14374	1.34448				FUNEC_02477.mRNA.3	FUNEC_14174.mRNA.7
FUNEC_02618	FUNEC_05177	336.31	FUNEC_06496	2.22	FUNEC_15569	1.51581				FUNEC_02618.mRNA.1	FUNEC_14174.mRNA.9
FUNEC_02641	FUNEC_05643	215.83	FUNEC_06867	17.5						FUNEC_02641.mRNA.1	FUNEC_14374.mRNA.1
FUNEC_02645	FUNEC_06867	35.48	FUNEC_07347	385.25						FUNEC_02645.mRNA.1	FUNEC_15569.mRNA.1
FUNEC_02854	FUNEC_07347	354.03	FUNEC_07714	12.32						FUNEC_02854.mRNA.1 FUNEC_02854.mRNA.2
FUNEC_03966	FUNEC_07714	20.61	FUNEC_08823	59.95						FUNEC_03966.mRNA.1
FUNEC_04131	FUNEC_08823	26.88	FUNEC_09252	54.72						FUNEC_04131.mRNA.1 FUNEC_04131.mRNA.2 FUNEC_04131.mRNA.3 FUNEC_04131.mRNA.4 FUNEC_04131.mRNA.5 FUNEC_04131.mRNA.6
FUNEC_04329	FUNEC_09252	47.46	FUNEC_09297	11.96						FUNEC_04329.mRNA.1
FUNEC_04335	FUNEC_09297	6.69	FUNEC_09693	7.78						FUNEC_04335.mRNA.1 FUNEC_04335.mRNA.2
FUNEC_04680	FUNEC_09650	5.25	FUNEC_10245	20.65						FUNEC_04680.mRNA.1 FUNEC_04680.mRNA.2
FUNEC_04760	FUNEC_09693	15.62	FUNEC_10258	153.34						FUNEC_04760.mRNA.1
FUNEC_05177	FUNEC_10245	23.03	FUNEC_10611	39.34						FUNEC_05643.mRNA.1 FUNEC_05643.mRNA.2
FUNEC_05643	FUNEC_10258	125.55	FUNEC_10648	180.35						FUNEC_05921.mRNA.1 FUNEC_05921.mRNA.2
FUNEC_05921	FUNEC_10611	71.02	FUNEC_10981	337.91						FUNEC_06496.mRNA.1 FUNEC_06496.mRNA.2
FUNEC_06496	FUNEC_10648	402.85	FUNEC_11469	73.09						FUNEC_06867.mRNA.1
FUNEC_06867	FUNEC_10981	637.43	FUNEC_11582	419.65						FUNEC_07347.mRNA.1
FUNEC_07347	FUNEC_10991	5.28	FUNEC_11584	47.46						FUNEC_07589.mRNA.1
FUNEC_07589	FUNEC_11137	4.97	FUNEC_11628	9.82						FUNEC_07714.mRNA.1
FUNEC_07714	FUNEC_11469	108.46	FUNEC_11770	3.89						FUNEC_08222.mRNA.1
FUNEC_08222	FUNEC_11582	231.29	FUNEC_12004	26.14						FUNEC_08465.mRNA.1
FUNEC_08465	FUNEC_11584	41.16	FUNEC_13026	41.5						FUNEC_08823.mRNA.1
FUNEC_08823	FUNEC_11589	2.65	FUNEC_13291	4.37						FUNEC_09252.mRNA.1 FUNEC_09252.mRNA.2
FUNEC_09252	FUNEC_11628	20.12	FUNEC_13743	4.35						FUNEC_09297.mRNA.1
FUNEC_09297	FUNEC_11770	3.57	FUNEC_14174	99.13						FUNEC_09404.mRNA.1
FUNEC_09404	FUNEC_12004	46.37	FUNEC_14184	5.28						FUNEC_09650.mRNA.1
FUNEC_09650	FUNEC_13026	29.76	FUNEC_14295	31.37						FUNEC_09693.mRNA.1
FUNEC_09693	FUNEC_13291	2.08	FUNEC_14374	3.91						FUNEC_10245.mRNA.1
FUNEC_10245	FUNEC_13743	11.48	FUNEC_14601	10.32						FUNEC_10258.mRNA.1 FUNEC_10258.mRNA.2
FUNEC_10258	FUNEC_14174	94.96	FUNEC_14677	48.31						FUNEC_10648.mRNA.1
FUNEC_10611	FUNEC_14184	12.79	FUNEC_15541	36.97						FUNEC_10970.mRNA.1
FUNEC_10648	FUNEC_14295	38.04	FUNEC_15569	240.85						FUNEC_10971.mRNA.1
FUNEC_10970	FUNEC_14374	2.33	FUNEC_15886	6.06						FUNEC_10981.mRNA.1 FUNEC_10981.mRNA.12 FUNEC_10981.mRNA.3 FUNEC_10981.mRNA.4 FUNEC_10981.mRNA.5 FUNEC_10981.mRNA.8 FUNEC_10981.mRNA.9 FUNEC_10981.mRNA.10
FUNEC_10971	FUNEC_14601	8.86	FUNEC_15905	9.61						FUNEC_10991.mRNA.2
FUNEC_10981	FUNEC_14677	61.69	FUNEC_16487	4.07						FUNEC_11137.mRNA.1 FUNEC_11137.mRNA.2
FUNEC_10991	FUNEC_15057	5.11	FUNEC_17267	6.12						FUNEC_11168.mRNA.1 FUNEC_11168.mRNA.2 FUNEC_11168.mRNA.3 FUNEC_11168.mRNA.4 FUNEC_11168.mRNA.5 FUNEC_11168.mRNA.6
FUNEC_11137	FUNEC_15406	2.5								FUNEC_11469.mRNA.1
FUNEC_11168	FUNEC_15541	89.47								FUNEC_11524.mRNA.1
FUNEC_11469	FUNEC_15569	128.22								FUNEC_11582.mRNA.1 FUNEC_11582.mRNA.2 FUNEC_11582.mRNA.3 FUNEC_11582.mRNA.5
FUNEC_11524	FUNEC_15886	13								FUNEC_11584.mRNA.1 FUNEC_11584.mRNA.2 FUNEC_11584.mRNA.3 FUNEC_11584.mRNA.4 FUNEC_11584.mRNA.5 FUNEC_11584.mRNA.6
FUNEC_11582	FUNEC_15905	14.34								FUNEC_11589.mRNA.1
FUNEC_11584	FUNEC_16006	2.09								FUNEC_11628.mRNA.1
FUNEC_11589	FUNEC_16487	11.02								FUNEC_11770.mRNA.1 FUNEC_11770.mRNA.3
FUNEC_11628	FUNEC_17204	2.96								FUNEC_12004.mRNA.1 FUNEC_12004.mRNA.2 FUNEC_12004.mRNA.3 FUNEC_12004.mRNA.4
FUNEC_11770	FUNEC_17267	21.96								FUNEC_12565.mRNA.1
FUNEC_12004										FUNEC_13026.mRNA.1
FUNEC_12565										FUNEC_13291.mRNA.1
FUNEC_13026										FUNEC_13743.mRNA.1 FUNEC_13743.mRNA.2
FUNEC_13291										FUNEC_13929.mRNA.1
FUNEC_13743										FUNEC_14044.mRNA.1
FUNEC_13929										FUNEC_14174.mRNA.1 FUNEC_14174.mRNA.2 FUNEC_14174.mRNA.3 FUNEC_14174.mRNA.4 FUNEC_14174.mRNA.5 FUNEC_14174.mRNA.6 FUNEC_14174.mRNA.7 FUNEC_14174.mRNA.8 FUNEC_14174.mRNA.9
FUNEC_14044										FUNEC_14184.mRNA.1 FUNEC_14184.mRNA.2
FUNEC_14174										FUNEC_14295.mRNA.1 FUNEC_14295.mRNA.2
FUNEC_14184										FUNEC_14374.mRNA.1
FUNEC_14295										FUNEC_14530.mRNA.1 FUNEC_14530.mRNA.2 FUNEC_14530.mRNA.3
FUNEC_14374										FUNEC_14601.mRNA.1
FUNEC_14530										FUNEC_14677.mRNA.1
FUNEC_14601										FUNEC_15057.mRNA.1 FUNEC_15057.mRNA.2 FUNEC_15057.mRNA.3 FUNEC_15057.mRNA.4 FUNEC_15057.mRNA.5 FUNEC_15057.mRNA.6
FUNEC_14677										FUNEC_15168.mRNA.1
FUNEC_15057										FUNEC_15406.mRNA.1
FUNEC_15168										FUNEC_15541.mRNA.1 FUNEC_15541.mRNA.2 FUNEC_15541.mRNA.3
FUNEC_15406										FUNEC_15569.mRNA.1
FUNEC_15541										FUNEC_15886.mRNA.1
FUNEC_15569										FUNEC_15905.mRNA.1
FUNEC_15886										FUNEC_16006.mRNA.1 FUNEC_16006.mRNA.2
FUNEC_15905										FUNEC_16487.mRNA.1
FUNEC_16006										FUNEC_16918.mRNA.1 FUNEC_16918.mRNA.2
FUNEC_16487										FUNEC_17204.mRNA.1
FUNEC_16918										FUNEC_17229.mRNA.1
FUNEC_17204										FUNEC_17267.mRNA.1
FUNEC_17229										FUNEC_05177.mRNA.1 FUNEC_05177.mRNA.2 FUNEC_05177.mRNA.3
FUNEC_17267										FUNEC_10611.mRNA.1 FUNEC_10611.mRNA.2 FUNEC_10611.mRNA.3 FUNEC_10611.mRNA.4 FUNEC_10611.mRNA.5 FUNEC_10611.mRNA.6 FUNEC_10611.mRNA.7
Potassium nutrition										Potassium nutrition
Potassium uptake system										Potassium uptake system
TRK (Transporter of K+)	Gene	TPM	Gene	TPM	Gene	Log2FoldChange	Gene	Log2FoldChange		TRK (Transporter of K+)	Isoform	Isoform
FUNEC_05104	FUNEC_05104	12.18	FUNEC_05104	5.44						FUNEC_13664.mRNA.1 FUNEC_13664.mRNA.2
FUNEC_12687	FUNEC_13664	43.2	FUNEC_13664	38.49						FUNEC_05104.mRNA.1
FUNEC_13664										FUNEC_12687.mRNA.1
HAK (High-Affinity K)	Gene	TPM	Gene	TPM	Gene	Log2FoldChange	Gene	Log2FoldChange		HAK (High-Affinity K)	Isoform	Isoform
FUNEC_05010	FUNEC_05010	39.58	FUNEC_05010	20.71						FUNEC_05010.mRNA.1 FUNEC_05010.mRNA.3 FUNEC_05010.mRNA.2 FUNEC_05010.mRNA.4
ACU (Alkali Cation Uptake transporters)	Gene	TPM	Gene	TPM	Gene	Log2FoldChange	Gene	Log2FoldChange		ACU (Alkali Cation Uptake transporters)	Isoform	Isoform
FUNEC_03656	FUNEC_03656	37.16	FUNEC_03656	35.14	FUNEC_08353	2.00992	FUNEC_04035	-1.01473		FUNEC_03656.mRNA.1	FUNEC_08353.mRNA.2	FUNEC_04035.mRNA.1
FUNEC_04035	FUNEC_04035	22.41	FUNEC_04035	8.19			FUNEC_07257	-1.0643		FUNEC_04035.mRNA.1 FUNEC_04035.mRNA.2 FUNEC_04035.mRNA.3		FUNEC_07257.mRNA.1
FUNEC_07257	FUNEC_07257	22.25	FUNEC_07257	7.03						FUNEC_07257.mRNA.1
FUNEC_07548	FUNEC_08353	63.76	FUNEC_08353	76.01						FUNEC_07548.mRNA.1
FUNEC_08353	FUNEC_09668	22.32	FUNEC_09668	10.3						FUNEC_08353.mRNA.1 FUNEC_08353.mRNA.2
FUNEC_09186	FUNEC_11952	42.4	FUNEC_11952	28.79						FUNEC_09186.mRNA.1
FUNEC_09668	FUNEC_13102	7.75	FUNEC_13102	2.72						FUNEC_09668.mRNA.1 FUNEC_09668.mRNA.2 FUNEC_09668.mRNA.3
FUNEC_11952	FUNEC_15451	22.62	FUNEC_15451	19.81						FUNEC_11952.mRNA.1 FUNEC_11952.mRNA.2 FUNEC_11952.mRNA.3
FUNEC_13102										FUNEC_13102.mRNA.1
FUNEC_15451										FUNEC_15451.mRNA.1 FUNEC_15451.mRNA.2 FUNEC_15451.mRNA.3
PAT (P-type ATPase)	Gene	TPM	Gene	TPM	Gene	Log2FoldChange	Gene	Log2FoldChange		PAT (P-type ATPase)	Isoform	Isoform
FUNEC_16605	FUNEC_16605	20.26	FUNEC_16605	3.16			FUNEC_16605	-2.08015		FUNEC_16605.mRNA.1		FUNEC_16605.mRNA.1
Potassium efflux systems										Potassium efflux systems
TOK (Tandem-pore Outward-rectifying K+)	Gene	TPM	Gene	TPM	Gene	Log2FoldChange	Gene	Log2FoldChange		TOK (Tandem-pore Outward-rectifying K+)	Isoform	Isoform
FUNEC_13075	FUNEC_14192	6.11	FUNEC_13075	5.26						FUNEC_14192.mRNA.1
FUNEC_14192	FUNEC_13075	7.2	FUNEC_14192	2.81						FUNEC_13075.mRNA.1
ENA (Exit Natrium)	Gene	TPM	Gene	TPM	Gene	Log2FoldChange	Gene	Log2FoldChange		ENA (Exit Natrium)	Isoform	Isoform
FUNEC_00681	FUNEC_00681	44.7	FUNEC_00681	20.77	FUNEC_10772	2.57796	FUNEC_07115	-2.10271		FUNEC_00681.mRNA.1 FUNEC_00681.mRNA.2	FUNEC_10772.mRNA.3	FUNEC_07115.mRNA.3
FUNEC_00720	FUNEC_00720	58.54	FUNEC_00720	61.11						FUNEC_00720.mRNA.1 FUNEC_00720.mRNA.2 FUNEC_00720.mRNA.3 FUNEC_00720.mRNA.4		FUNEC_07115.mRNA.4
FUNEC_07115	FUNEC_07115	106.07	FUNEC_07115	21.4						FUNEC_07115.mRNA.1 FUNEC_07115.mRNA.2 FUNEC_07115.mRNA.3 FUNEC_07115.mRNA.4
FUNEC_10701	FUNEC_10772	404.4	FUNEC_10772	243.86						FUNEC_10701.mRNA.1
FUNEC_10772	FUNEC_11693	49.03	FUNEC_11693	28.11						FUNEC_10772.mRNA.1 FUNEC_10772.mRNA.2 FUNEC_10772.mRNA.3
FUNEC_11693	FUNEC_13976	13.21	FUNEC_13976	8.8						FUNEC_11693.mRNA.1
FUNEC_13976	FUNEC_14908	27.6	FUNEC_14908	26.78						FUNEC_13976.mRNA.1
FUNEC_14908	FUNEC_15226	162	FUNEC_15226	222.44						FUNEC_14908.mRNA.1
FUNEC_15226	FUNEC_16815	1706.2	FUNEC_16815	710.8						FUNEC_15226.mRNA.1 FUNEC_15226.mRNA.2 FUNEC_15226.mRNA.3 FUNEC_15226.mRNA.4
FUNEC_16815										FUNEC_16815.mRNA.1
Indole Acetic Acid - biosynthetic genes										Indole Acetic Acid - biosynthetic genes
TAM1 (Tryptophan Aminotransferase 1)	Gene	TPM	Gene	TPM	Gene	Log2FoldChange	Gene	Log2FoldChange		TAM1 (Tryptophan Aminotransferase 1)	Isoform	Isoform
FUNEC_01723	FUNEC_16055	2.64	FUNEC_16055	4.06						FUNEC_01723.mRNA.1
FUNEC_02005	FUNEC_16651	11.36	FUNEC_16651	12.02						FUNEC_02005.mRNA.1
FUNEC_04139	FUNEC_14412	18.87	FUNEC_14412	13.35						FUNEC_04139.mRNA.1
FUNEC_12960	FUNEC_04139	57.57	FUNEC_04139	41.76						FUNEC_12960.mRNA.1
FUNEC_13254	FUNEC_01723	175.82	FUNEC_01723	86.44						FUNEC_13254.mRNA.1
FUNEC_13763	FUNEC_02005	472.25	FUNEC_02005	313.77						FUNEC_13763.mRNA.1
FUNEC_14199										FUNEC_14199.mRNA.1
FUNEC_14412										FUNEC_14412.mRNA.1
FUNEC_15805										FUNEC_15805.mRNA.2
FUNEC_16055										FUNEC_16055.mRNA.1
FUNEC_16651										FUNEC_16651.mRNA.1
IPD1 (Indole-3-Pyruvic acid Decarboxylase 1)	Gene	TPM	Gene	TPM	Gene	Log2FoldChange	Gene	Log2FoldChange		IPD1 (Indole-3-Pyruvic acid Decarboxylase 1)	Isoform	Isoform
FUNEC_02505	FUNEC_05047	22.22	FUNEC_05047	30.5	FUNEC_05047	1.06276	FUNEC_04979	-3.80264		FUNEC_02505.mRNA.1	FUNEC_05047.mRNA.1	FUNEC_04979.mRNA.1
FUNEC_03962	FUNEC_04979	30.88	FUNEC_03962	32.94	FUNEC_15090	1.66216				FUNEC_03962.mRNA.1	FUNEC_15090.mRNA.3
FUNEC_04979	FUNEC_03962	45.21	FUNEC_15090	139.25						FUNEC_04979.mRNA.1
FUNEC_05047	FUNEC_15090	122.13								FUNEC_05047.mRNA.1
FUNEC_10656										FUNEC_10656.mRNA.1
FUNEC_15090										FUNEC_15090.mRNA.1 FUNEC_15090.mRNA.2 FUNEC_15090.mRNA.3 FUNEC_15090.mRNA.4 FUNEC_15090.mRNA.5 FUNEC_15090.mRNA.6
IAH1(Isoamyl Acetate-Hydrolyzing esterase 1)	Gene	TPM	Gene	TPM	Gene	Log2FoldChange	Gene	Log2FoldChange		IAH1(Isoamyl Acetate-Hydrolyzing esterase 1)	Isoform	Isoform
FUNEC_00102	FUNEC_00102	27.49	FUNEC_00102	18.64			FUNEC_12742	-1.08984		FUNEC_00102.mRNA.1 FUNEC_00102.mRNA.2		FUNEC_12742.mRNA.1
FUNEC_00187	FUNEC_00187	8.04	FUNEC_00187	4.6						FUNEC_00187.mRNA.1 FUNEC_00187.mRNA.2 FUNEC_00187.mRNA.3 FUNEC_00187.mRNA.4 FUNEC_00187.mRNA.5 FUNEC_00187.mRNA.6
FUNEC_01728	FUNEC_02783	5.84	FUNEC_02783	2.14						FUNEC_01728.mRNA.1
FUNEC_01768	FUNEC_03579	10.48	FUNEC_03579	4.19						FUNEC_01768.mRNA.1 FUNEC_01768.mRNA.2
FUNEC_01867	FUNEC_03637	2.74	FUNEC_04352	19.55						FUNEC_01867.mRNA.1
FUNEC_02783	FUNEC_04352	35.39	FUNEC_05646	8.08						FUNEC_02783.mRNA.1
FUNEC_02995	FUNEC_05646	16.86	FUNEC_06774	2.85						FUNEC_02995.mRNA.1
FUNEC_03111	FUNEC_06902	2.89	FUNEC_06958	7.19						FUNEC_03111.mRNA.1
FUNEC_03579	FUNEC_06958	15.45	FUNEC_07834	3.62						FUNEC_03579.mRNA.1 FUNEC_03579.mRNA.2
FUNEC_03637	FUNEC_07834	4.29	FUNEC_08378	224.17						FUNEC_03637.mRNA.1 FUNEC_03637.mRNA.2 FUNEC_03637.mRNA.3 FUNEC_03637.mRNA.4 FUNEC_03637.mRNA.5 FUNEC_03637.mRNA.6 FUNEC_03637.mRNA.7 FUNEC_03637.mRNA.8
FUNEC_04352	FUNEC_08378	379.24	FUNEC_08688	9.49						FUNEC_04352.mRNA.1 FUNEC_04352.mRNA.2 FUNEC_04352.mRNA.3
FUNEC_04752	FUNEC_08688	15.9	FUNEC_11268	4.58						FUNEC_04752.mRNA.1
FUNEC_04882	FUNEC_11748	10.05	FUNEC_11748	9.47						FUNEC_04882.mRNA.1
FUNEC_04966	FUNEC_12742	12.33	FUNEC_12742	3.78						FUNEC_04966.mRNA.1
FUNEC_05646	FUNEC_12776	14.33	FUNEC_12776	9.06						FUNEC_05646.mRNA.1
FUNEC_06774	FUNEC_13922	5.84	FUNEC_13922	2.14						FUNEC_06774.mRNA.1
FUNEC_06902	FUNEC_14429	5.61	FUNEC_14429	3.56						FUNEC_06902.mRNA.1 FUNEC_06902.mRNA.2
FUNEC_06958	FUNEC_15413	5.21	FUNEC_15413	5.33						FUNEC_06958.mRNA.1
FUNEC_07828	FUNEC_15670	2.81								FUNEC_07828.mRNA.1
FUNEC_07834										FUNEC_07834.mRNA.1 FUNEC_07834.mRNA.2
FUNEC_08130										FUNEC_08130.mRNA.1
FUNEC_08378										FUNEC_08378.mRNA.1
FUNEC_08682										FUNEC_08682.mRNA.1
FUNEC_08688										FUNEC_08688.mRNA.1
FUNEC_09836										FUNEC_09836.mRNA.1
FUNEC_09978										FUNEC_09978.mRNA.1
FUNEC_10095										FUNEC_10095.mRNA.1
FUNEC_11125										FUNEC_11125.mRNA.1
FUNEC_11268										FUNEC_11268.mRNA.1 FUNEC_11268.mRNA.2
FUNEC_11748										FUNEC_11748.mRNA.1
FUNEC_12129										FUNEC_12129.mRNA.1
FUNEC_12742										FUNEC_12742.mRNA.1
FUNEC_12776										FUNEC_12776.mRNA.1
FUNEC_13204										FUNEC_13204.mRNA.1
FUNEC_13922										FUNEC_13922.mRNA.1
FUNEC_14339										FUNEC_14339.mRNA.1
FUNEC_14429										FUNEC_14429.mRNA.1 FUNEC_14429.mRNA.2 FUNEC_14429.mRNA.3
FUNEC_14629										FUNEC_14629.mRNA.1
FUNEC_14655										FUNEC_14655.mRNA.1
FUNEC_15413										FUNEC_15413.mRNA.1
FUNEC_15670										FUNEC_15670.mRNA.1
FUNEC_17280										FUNEC_17280.mRNA.1
Gibberellin biosynthetic genes										Gibberellin biosynthetic genes
P450-1 (cytochrome P450 monooxygenase 1)	Gene	TPM	Gene	TPM	Gene	Log2FoldChange	Gene	Log2FoldChange		P450-1 (cytochrome P450 monooxygenase 1)	Isoform	Isoform
FUNEC_00507	FUNEC_01412	25.25	FUNEC_01412	9.55			FUNEC_01860	-1.76326		FUNEC_00507.mRNA.1		FUNEC_01860.mRNA.1
FUNEC_01182	FUNEC_01860	153.13	FUNEC_01860	29.45			FUNEC_10403	-2.44859		FUNEC_01182.mRNA.1		FUNEC_10403.mRNA.1
FUNEC_01412	FUNEC_02718	3.94	FUNEC_08472	13.1						FUNEC_01412.mRNA.1
FUNEC_01860	FUNEC_08472	29.99	FUNEC_09649	7.8						FUNEC_01860.mRNA.1
FUNEC_02081	FUNEC_09649	6.75								FUNEC_02081.mRNA.1
FUNEC_02718	FUNEC_10403	3.59								FUNEC_02718.mRNA.1 FUNEC_02718.mRNA.2 FUNEC_02718.mRNA.3 FUNEC_02718.mRNA.4
FUNEC_07963										FUNEC_07963.mRNA.1
FUNEC_08463										FUNEC_08463.mRNA.1
FUNEC_08472										FUNEC_08472.mRNA.1
FUNEC_09470										FUNEC_09470.mRNA.1
FUNEC_09649										FUNEC_09649.mRNA.1
FUNEC_10403										FUNEC_10403.mRNA.1
FUNEC_10518										FUNEC_10518.mRNA.1
FUNEC_13202										FUNEC_13202.mRNA.1
FUNEC_15301										FUNEC_15301.mRNA.1 FUNEC_15301.mRNA.2
FUNEC_16500										FUNEC_16500.mRNA.1
P450-2 (cytochrome P450 monooxygenase 2)	Gene	TPM	Gene	TPM	Gene	Log2FoldChange	Gene	Log2FoldChange		P450-2 (cytochrome P450 monooxygenase 2)	Isoform	Isoform
FUNEC_00146	FUNEC_01086	33.88	FUNEC_01086	9.37			FUNEC_01086	-1.19691		FUNEC_00146.mRNA.1		FUNEC_01086.mRNA.1
FUNEC_01086	FUNEC_09242	3.87					FUNEC_10496	-7.36238		FUNEC_01086.mRNA.1 FUNEC_01086.mRNA.2 FUNEC_01086.mRNA.3		FUNEC_10496.mRNA.1
FUNEC_02591										FUNEC_02591.mRNA.1
FUNEC_03973										FUNEC_03973.mRNA.1	FUNEC_08353.mRNA.2
FUNEC_09242										FUNEC_09242.mRNA.1 FUNEC_09242.mRNA.2
FUNEC_09657										FUNEC_09657.mRNA.1
FUNEC_10496										FUNEC_10496.mRNA.1
FUNEC_12728										FUNEC_12728.mRNA.1
P450-3 (cytochrome P450 monooxygenase 3)										P450-3 (cytochrome P450 monooxygenase 3)	Isoform	Isoform
FUNEC_04182										FUNEC_04182.mRNA.1
P450-4 (cytochrome P450 monooxygenase 4)	Gene	TPM	Gene	TPM	Gene	Log2FoldChange	Gene	Log2FoldChange		P450-4 (cytochrome P450 monooxygenase 4)	Isoform	Isoform
FUNEC_00060	FUNEC_00060	2.73	FUNEC_00340	9.96	FUNEC_00340	2.97566	FUNEC_04878	-1.13268		FUNEC_00060.mRNA.1	FUNEC_00340.mRNA.1	FUNEC_04878.mRNA.1
FUNEC_00340	FUNEC_00500	2.03	FUNEC_01207	2.85	FUNEC_01674	1.83377	FUNEC_07570	-4.12367		FUNEC_00340.mRNA.1 FUNEC_00340.mRNA.2 FUNEC_00340.mRNA.3	FUNEC_00340.mRNA.2	FUNEC_07570.mRNA.1
FUNEC_00500	FUNEC_01207	3.28	FUNEC_01404	9.41			FUNEC_13193	-6.73662		FUNEC_00500.mRNA.1 FUNEC_00500.mRNA.2	FUNEC_00340.mRNA.3	FUNEC_13236.mRNA.1
FUNEC_00861	FUNEC_01404	25.05	FUNEC_01674	2.28			FUNEC_13236	-3.47977		FUNEC_00861.mRNA.1	FUNEC_01674.mRNA.3	FUNEC_16752.mRNA.1
FUNEC_01207	FUNEC_01918	52.94	FUNEC_01918	63.46			FUNEC_16752	-2.49321		FUNEC_01207.mRNA.1
FUNEC_01333	FUNEC_02189	42.03	FUNEC_02189	54.99						FUNEC_01333.mRNA.1
FUNEC_01404	FUNEC_02592	16.47	FUNEC_02592	9.81						FUNEC_01404.mRNA.1 FUNEC_01404.mRNA.2 FUNEC_01404.mRNA.3 FUNEC_01404.mRNA.4
FUNEC_01552	FUNEC_02963	5.35	FUNEC_02963	6.9						FUNEC_01552.mRNA.1
FUNEC_01674	FUNEC_03073	16.19	FUNEC_03073	17.24						FUNEC_01674.mRNA.1 FUNEC_01674.mRNA.2 FUNEC_01674.mRNA.3 FUNEC_01674.mRNA.4
FUNEC_01720	FUNEC_03955	11.86	FUNEC_03955	4.44						FUNEC_01720.mRNA.1
FUNEC_01918	FUNEC_04236	16.96	FUNEC_04236	11.63						FUNEC_01918.mRNA.1
FUNEC_02093	FUNEC_04574	17.31	FUNEC_04574	11.93						FUNEC_02093.mRNA.1
FUNEC_02189	FUNEC_04878	24.32	FUNEC_04878	7.24						FUNEC_02189.mRNA.1
FUNEC_02271	FUNEC_05521	136.39	FUNEC_05521	111.92						FUNEC_02271.mRNA.1
FUNEC_02274	FUNEC_07570	16.69	FUNEC_08602	2.44						FUNEC_02274.mRNA.1
FUNEC_02516	FUNEC_08602	5.51	FUNEC_10399	5.93						FUNEC_02516.mRNA.1
FUNEC_02592	FUNEC_10399	11.54	FUNEC_10428	10.31						FUNEC_02592.mRNA.1 FUNEC_02592.mRNA.2 FUNEC_02592.mRNA.3 FUNEC_02592.mRNA.4 FUNEC_02592.mRNA.5 FUNEC_02592.mRNA.6
FUNEC_02963	FUNEC_10428	10.81	FUNEC_10937	46.12						FUNEC_02963.mRNA.1
FUNEC_03073	FUNEC_10937	82.88	FUNEC_12280	9.79						FUNEC_03073.mRNA.1
FUNEC_03148	FUNEC_11605	2.82	FUNEC_12456	2.03						FUNEC_03148.mRNA.1
FUNEC_03955	FUNEC_12280	27.03	FUNEC_12885	10.16						FUNEC_03955.mRNA.1
FUNEC_04003	FUNEC_12456	3.59	FUNEC_15066	15.13						FUNEC_04003.mRNA.1
FUNEC_04236	FUNEC_12885	17.86	FUNEC_16343	2.33						FUNEC_04236.mRNA.1 FUNEC_04236.mRNA.2
FUNEC_04574	FUNEC_13193	3.33	FUNEC_16587	3.02						FUNEC_04574.mRNA.1
FUNEC_04878	FUNEC_13236	6.45	FUNEC_17472	6.46						FUNEC_04878.mRNA.1
FUNEC_05521	FUNEC_13381	3.82								FUNEC_05521.mRNA.1
FUNEC_05728	FUNEC_13389	21.7								FUNEC_05728.mRNA.1
FUNEC_06055	FUNEC_14781	4.34								FUNEC_06055.mRNA.1
FUNEC_07288	FUNEC_15066	19.56								FUNEC_07288.mRNA.1
FUNEC_07292	FUNEC_16343	2.19								FUNEC_07292.mRNA.1
FUNEC_07566	FUNEC_16587	4.74								FUNEC_07566.mRNA.1
FUNEC_07570	FUNEC_16752	12.84								FUNEC_07570.mRNA.1 FUNEC_07570.mRNA.2 FUNEC_07570.mRNA.3 FUNEC_07570.mRNA.4
FUNEC_07852	FUNEC_17472	7.91								FUNEC_07852.mRNA.1
FUNEC_08471										FUNEC_08471.mRNA.1 FUNEC_08471.mRNA.2
FUNEC_08481										FUNEC_08481.mRNA.1
FUNEC_08602										FUNEC_08602.mRNA.1 FUNEC_08602.mRNA.2
FUNEC_08785										FUNEC_08785.mRNA.1
FUNEC_08807										FUNEC_08807.mRNA.1
FUNEC_08824										FUNEC_08824.mRNA.1
FUNEC_09480										FUNEC_09480.mRNA.1
FUNEC_09586										FUNEC_09586.mRNA.1
FUNEC_09778										FUNEC_09778.mRNA.1
FUNEC_10032										FUNEC_10032.mRNA.1
FUNEC_10033										FUNEC_10033.mRNA.1 FUNEC_10033.mRNA.2
FUNEC_10399										FUNEC_10399.mRNA.1
FUNEC_10428										FUNEC_10428.mRNA.1
FUNEC_10458										FUNEC_10458.mRNA.1
FUNEC_10937										FUNEC_10937.mRNA.1
FUNEC_10957										FUNEC_10957.mRNA.1
FUNEC_10964										FUNEC_10964.mRNA.1
FUNEC_11038										FUNEC_11038.mRNA.1 FUNEC_11038.mRNA.2
FUNEC_11605										FUNEC_11605.mRNA.1
FUNEC_11708										FUNEC_11708.mRNA.1
FUNEC_11744										FUNEC_11744.mRNA.1
FUNEC_12172										FUNEC_12172.mRNA.1
FUNEC_12280										FUNEC_12280.mRNA.1 FUNEC_12280.mRNA.2
FUNEC_12456										FUNEC_12456.mRNA.1
FUNEC_12474										FUNEC_12474.mRNA.1
FUNEC_12579										FUNEC_12579.mRNA.1
FUNEC_12602										FUNEC_12602.mRNA.1
FUNEC_12815										FUNEC_12815.mRNA.1
FUNEC_12885										FUNEC_12885.mRNA.1
FUNEC_13070										FUNEC_13070.mRNA.1
FUNEC_13137										FUNEC_13137.mRNA.1
FUNEC_13193										FUNEC_13193.mRNA.1
FUNEC_13236										FUNEC_13236.mRNA.1
FUNEC_13381										FUNEC_13381.mRNA.1
FUNEC_13945										FUNEC_13945.mRNA.1
FUNEC_13967										FUNEC_13967.mRNA.1
FUNEC_14454										FUNEC_14454.mRNA.1
FUNEC_14781										FUNEC_14781.mRNA.1
FUNEC_15066										FUNEC_15066.mRNA.1
FUNEC_15151										FUNEC_15151.mRNA.1 FUNEC_15151.mRNA.2
FUNEC_15357										FUNEC_15357.mRNA.1 FUNEC_15357.mRNA.3
FUNEC_15601										FUNEC_15601.mRNA.1 FUNEC_15601.mRNA.2
FUNEC_16343										FUNEC_16343.mRNA.1
FUNEC_16587										FUNEC_16587.mRNA.1
FUNEC_16616										FUNEC_16616.mRNA.1
FUNEC_16644										FUNEC_16644.mRNA.1
FUNEC_16752										FUNEC_16752.mRNA.1
FUNEC_17224										FUNEC_17224.mRNA.1
FUNEC_17472										FUNEC_17472.mRNA.1
DES (GA4 DESaturase)	Gene	TPM	Gene	TPM	Gene	Log2FoldChange	Gene	Log2FoldChange		DES (GA4 DESaturase)	Isoform	Isoform
FUNEC_04826	FUNEC_04826	4.35	FUNEC_04826	3.21	FUNEC_10310	1.33296				FUNEC_04826.mRNA.1	FUNEC_10310.mRNA.1
FUNEC_10123	FUNEC_10310	23.7	FUNEC_10310	39.17						FUNEC_10123.mRNA.1
FUNEC_10310	FUNEC_10394	2.63	FUNEC_13299	3.17						FUNEC_10310.mRNA.1 FUNEC_10310.mRNA.2
FUNEC_10394	FUNEC_13299	6.27	FUNEC_15686	30.38						FUNEC_10394.mRNA.1
FUNEC_13299	FUNEC_15686	47.66	FUNEC_15983	88.23						FUNEC_13299.mRNA.1
FUNEC_15293	FUNEC_15983	50.24								FUNEC_15293.mRNA.1
FUNEC_15686										FUNEC_15686.mRNA.1
FUNEC_15983										FUNEC_15983.mRNA.1 FUNEC_15983.mRNA.2
GGS2 (Geranyl Geranyl diphosphate Synthase)	Gene	TPM	Gene	TPM	Gene	Log2FoldChange	Gene	Log2FoldChange		GGS2 (Geranyl Geranyl diphosphate Synthase)	Isoform	Isoform
FUNEC_00496	FUNEC_00496	40.94	FUNEC_00496	44.67						FUNEC_06627.mRNA.1
FUNEC_00834	FUNEC_01438	285.61	FUNEC_01438	237.29						FUNEC_01084.mRNA.1
FUNEC_00907	FUNEC_06627	73.48	FUNEC_06627	32.82						FUNEC_00907.mRNA.1
FUNEC_01084										FUNEC_00834.mRNA.1
FUNEC_01438										FUNEC_00496.mRNA.1
FUNEC_06627										FUNEC_01438.mRNA.1
Cytokinin biosynthetic genes										Cytokinin biosynthetic genes
FCK1 (BiFunctional CytoKinin biosynthesis protein)	Gene	TPM	Gene	TPM	Gene	Log2FoldChange	Gene	Log2FoldChange		FCK1 (BiFunctional CytoKinin biosynthesis protein)	Isoform	Isoform
FUNEC_07194	FUNEC_09924	58.02	FUNEC_09924	40.93						FUNEC_09924.mRNA.1
FUNEC_09924										FUNEC_07194.mRNA.1 FUNEC_07194.mRNA.2
FCK2 (cytochrome P450 monooxygenase)	Gene	TPM	Gene	TPM	Gene	Log2FoldChange	Gene	Log2FoldChange		FCK2 (cytochrome P450 monooxygenase)	Isoform	Isoform
FUNEC_00087	FUNEC_00087	11.26	FUNEC_00087	7.62	FUNEC_00090	1.03895	FUNEC_01365	-3.02301		FUNEC_00087.mRNA.1	FUNEC_00090.mRNA.1	FUNEC_01365.mRNA.1
FUNEC_00090	FUNEC_00090	7.12	FUNEC_00090	9.54	FUNEC_10354	1.41689	FUNEC_07236	-4.67911		FUNEC_00090.mRNA.1 FUNEC_00090.mRNA.2	FUNEC_10354.mRNA.1	FUNEC_07236.mRNA.1
FUNEC_00273	FUNEC_00273	16.79	FUNEC_00273	12.82	FUNEC_13803	4.94327	FUNEC_10429	-4.53473		FUNEC_00273.mRNA.1	FUNEC_10354.mRNA.2	FUNEC_10429.mRNA.1
FUNEC_00578	FUNEC_01304	30.52	FUNEC_01304	19.74	FUNEC_14756	4.74575				FUNEC_00578.mRNA.1	FUNEC_14756.mRNA.1
FUNEC_00872	FUNEC_01335	6.72	FUNEC_01335	3.17	FUNEC_14764	6.14247				FUNEC_00872.mRNA.1	FUNEC_14756.mRNA.2
FUNEC_00893	FUNEC_01365	33.77	FUNEC_01365	2.71						FUNEC_00893.mRNA.1	FUNEC_14756.mRNA.3
FUNEC_01042	FUNEC_01613	27.84	FUNEC_01613	17.36						FUNEC_01042.mRNA.1	FUNEC_14764.mRNA.1
FUNEC_01057	FUNEC_01687	7.72	FUNEC_01687	5.71						FUNEC_01057.mRNA.1
FUNEC_01268	FUNEC_01736	6.46	FUNEC_01736	4.64						FUNEC_01268.mRNA.1
FUNEC_01296	FUNEC_01801	13.17	FUNEC_01801	4.56						FUNEC_01296.mRNA.1
FUNEC_01304	FUNEC_01942	32.2	FUNEC_01942	22.66						FUNEC_01304.mRNA.1
FUNEC_01335	FUNEC_02132	12.07	FUNEC_02088	2.19						FUNEC_01335.mRNA.1
FUNEC_01365	FUNEC_02294	22.67	FUNEC_02132	6.46						FUNEC_01365.mRNA.1
FUNEC_01372	FUNEC_02330	20.58	FUNEC_02294	27.56						FUNEC_01372.mRNA.1
FUNEC_01613	FUNEC_03000	2.63	FUNEC_02330	10.18						FUNEC_01613.mRNA.1 FUNEC_01613.mRNA.2 FUNEC_01613.mRNA.3
FUNEC_01687	FUNEC_03070	31.37	FUNEC_03000	2.04						FUNEC_01687.mRNA.1 FUNEC_01687.mRNA.2 FUNEC_01687.mRNA.3
FUNEC_01690	FUNEC_03199	16.81	FUNEC_03070	17.05						FUNEC_01690.mRNA.1
FUNEC_01736	FUNEC_03324	35.39	FUNEC_03199	16.83						FUNEC_01736.mRNA.1 FUNEC_01736.mRNA.2 FUNEC_01736.mRNA.3 FUNEC_01736.mRNA.4
FUNEC_01801	FUNEC_03679	2.14	FUNEC_03324	14.1						FUNEC_01801.mRNA.1 FUNEC_01801.mRNA.2 FUNEC_01801.mRNA.3 FUNEC_01801.mRNA.4
FUNEC_01942	FUNEC_04677	3.05	FUNEC_04677	4.79						FUNEC_01942.mRNA.1
FUNEC_02009	FUNEC_06488	20.98	FUNEC_06488	7.32						FUNEC_02009.mRNA.1
FUNEC_02075	FUNEC_06769	6.47	FUNEC_06769	3.28						FUNEC_02075.mRNA.1
FUNEC_02088	FUNEC_07077	26.3	FUNEC_07077	12.69						FUNEC_02088.mRNA.1
FUNEC_02132	FUNEC_07189	5.26	FUNEC_07284	26.23						FUNEC_02132.mRNA.1 FUNEC_02132.mRNA.2
FUNEC_02170	FUNEC_07236	66.02	FUNEC_07385	14.58						FUNEC_02170.mRNA.1
FUNEC_02294	FUNEC_07284	45.58	FUNEC_07581	7						FUNEC_02294.mRNA.1
FUNEC_02308	FUNEC_07385	17.84	FUNEC_07719	23.9						FUNEC_02308.mRNA.1
FUNEC_02330	FUNEC_07581	9.74	FUNEC_09271	6.63						FUNEC_02330.mRNA.1 FUNEC_02330.mRNA.2 FUNEC_02330.mRNA.3 FUNEC_02330.mRNA.4
FUNEC_02331	FUNEC_07719	26.33	FUNEC_10354	64.31						FUNEC_02331.mRNA.1
FUNEC_02422	FUNEC_08643	4.94	FUNEC_10456	3.01						FUNEC_02422.mRNA.1
FUNEC_02594	FUNEC_09101	6.96	FUNEC_11343	23.16						FUNEC_02594.mRNA.1
FUNEC_02691	FUNEC_09220	2.64	FUNEC_12724	2.34						FUNEC_02691.mRNA.1 FUNEC_02691.mRNA.2 FUNEC_02691.mRNA.3 FUNEC_02691.mRNA.4
FUNEC_03000	FUNEC_09271	10.87	FUNEC_12834	4.64						FUNEC_03000.mRNA.1
FUNEC_03023	FUNEC_10354	36.8	FUNEC_13095	4.05						FUNEC_03023.mRNA.1
FUNEC_03070	FUNEC_10429	2.94	FUNEC_13233	9.99						FUNEC_03070.mRNA.1 FUNEC_03070.mRNA.2 FUNEC_03070.mRNA.3 FUNEC_03070.mRNA.4
FUNEC_03090	FUNEC_11343	34.31	FUNEC_13389	11.11						FUNEC_03090.mRNA.1
FUNEC_03186	FUNEC_12724	5.05	FUNEC_13803	8.92						FUNEC_03186.mRNA.1
FUNEC_03199	FUNEC_12834	2.81	FUNEC_14756	207.76						FUNEC_03199.mRNA.1
FUNEC_03324	FUNEC_13095	4.67	FUNEC_14764	143.23						FUNEC_03324.mRNA.1 FUNEC_03324.mRNA.2
FUNEC_03326	FUNEC_13233	13.33	FUNEC_15602	625.05						FUNEC_03326.mRNA.2
FUNEC_03378	FUNEC_13389	21.7	FUNEC_16494	8.65						FUNEC_03378.mRNA.1
FUNEC_03641	FUNEC_13803	11.04	FUNEC_16519	7.96						FUNEC_03641.mRNA.1
FUNEC_03679	FUNEC_14756	11.99	FUNEC_17036	62.22						FUNEC_03679.mRNA.1 FUNEC_03679.mRNA.2 FUNEC_03679.mRNA.3
FUNEC_03704	FUNEC_14764	3.07	FUNEC_17182	31.91						FUNEC_03846.mRNA.1
FUNEC_03846	FUNEC_15602	860.37								FUNEC_04091.mRNA.1
FUNEC_04091	FUNEC_16494	14.27								FUNEC_04299.mRNA.1
FUNEC_04299	FUNEC_16519	15.2								FUNEC_04438.mRNA.1
FUNEC_04438	FUNEC_17036	52.37								FUNEC_04446.mRNA.1
FUNEC_04446	FUNEC_17182	34.86								FUNEC_04573.mRNA.1
FUNEC_04573										FUNEC_04677.mRNA.1 FUNEC_04677.mRNA.2 FUNEC_04677.mRNA.3
FUNEC_04677										FUNEC_04766.mRNA.1
FUNEC_04766										FUNEC_05273.mRNA.1
FUNEC_05273										FUNEC_05899.mRNA.1 FUNEC_05899.mRNA.2 FUNEC_05899.mRNA.3
FUNEC_05899										FUNEC_06137.mRNA.1
FUNEC_06137										FUNEC_06488.mRNA.1
FUNEC_06488										FUNEC_06769.mRNA.1
FUNEC_06769										FUNEC_06892.mRNA.1 FUNEC_06892.mRNA.2
FUNEC_06892										FUNEC_07077.mRNA.1 FUNEC_07077.mRNA.2
FUNEC_07077										FUNEC_07189.mRNA.1
FUNEC_07189										FUNEC_07228.mRNA.1
FUNEC_07228										FUNEC_07236.mRNA.1 FUNEC_07236.mRNA.2 FUNEC_07236.mRNA.3
FUNEC_07236										FUNEC_07284.mRNA.1
FUNEC_07284										FUNEC_07325.mRNA.1
FUNEC_07325										FUNEC_07385.mRNA.1 FUNEC_07385.mRNA.2 FUNEC_07385.mRNA.3 FUNEC_07385.mRNA.4
FUNEC_07385										FUNEC_07581.mRNA.1
FUNEC_07581										FUNEC_07679.mRNA.1
FUNEC_07679										FUNEC_07694.mRNA.1
FUNEC_07694										FUNEC_07719.mRNA.1 FUNEC_07719.mRNA.2 FUNEC_07719.mRNA.3 FUNEC_07719.mRNA.4 FUNEC_07719.mRNA.5 FUNEC_07719.mRNA.6 FUNEC_07719.mRNA.7 FUNEC_07719.mRNA.8
FUNEC_07719										FUNEC_07825.mRNA.1
FUNEC_07825										FUNEC_07839.mRNA.1
FUNEC_07839										FUNEC_08040.mRNA.1
FUNEC_08040										FUNEC_08095.mRNA.1
FUNEC_08095										FUNEC_08190.mRNA.1
FUNEC_08190										FUNEC_08643.mRNA.1
FUNEC_08643										FUNEC_08723.mRNA.1
FUNEC_08723										FUNEC_08893.mRNA.1
FUNEC_08893										FUNEC_09101.mRNA.1
FUNEC_09101										FUNEC_09220.mRNA.1
FUNEC_09220										FUNEC_09271.mRNA.1 FUNEC_09271.mRNA.2 FUNEC_09271.mRNA.3
FUNEC_09271										FUNEC_09298.mRNA.1
FUNEC_09298										FUNEC_09855.mRNA.1
FUNEC_09855										FUNEC_10037.mRNA.1
FUNEC_10037										FUNEC_10040.mRNA.1 FUNEC_10040.mRNA.2
FUNEC_10040										FUNEC_10180.mRNA.1
FUNEC_10180										FUNEC_10215.mRNA.1
FUNEC_10215										FUNEC_10312.mRNA.1
FUNEC_10312										FUNEC_10354.mRNA.1 FUNEC_10354.mRNA.2 FUNEC_10354.mRNA.3 FUNEC_10354.mRNA.4
FUNEC_10354										FUNEC_10370.mRNA.1
FUNEC_10370										FUNEC_10410.mRNA.1
FUNEC_10410										FUNEC_10427.mRNA.1
FUNEC_10427										FUNEC_10429.mRNA.1
FUNEC_10429										FUNEC_10451.mRNA.1
FUNEC_10451										FUNEC_10456.mRNA.1
FUNEC_10456										FUNEC_10484.mRNA.1
FUNEC_10484										FUNEC_10485.mRNA.1
FUNEC_10485										FUNEC_10746.mRNA.1
FUNEC_10746										FUNEC_11164.mRNA.1
FUNEC_11164										FUNEC_11306.mRNA.1
FUNEC_11306										FUNEC_11337.mRNA.1
FUNEC_11337										FUNEC_11343.mRNA.1
FUNEC_11343										FUNEC_11436.mRNA.1
FUNEC_11436										FUNEC_11510.mRNA.1
FUNEC_11510										FUNEC_11827.mRNA.1
FUNEC_11827										FUNEC_11850.mRNA.1
FUNEC_11850										FUNEC_11883.mRNA.1
FUNEC_11883										FUNEC_12023.mRNA.1
FUNEC_12023										FUNEC_12166.mRNA.1
FUNEC_12166										FUNEC_12334.mRNA.1
FUNEC_12334										FUNEC_12724.mRNA.1
FUNEC_12724										FUNEC_12754.mRNA.1
FUNEC_12754										FUNEC_12834.mRNA.1
FUNEC_12834										FUNEC_13017.mRNA.1
FUNEC_13017										FUNEC_13049.mRNA.1
FUNEC_13049										FUNEC_13095.mRNA.1
FUNEC_13095										FUNEC_13233.mRNA.1
FUNEC_13233										FUNEC_13389.mRNA.1 FUNEC_13389.mRNA.2
FUNEC_13389										FUNEC_13764.mRNA.1 FUNEC_13764.mRNA.2
FUNEC_13764										FUNEC_13803.mRNA.3 FUNEC_13803.mRNA.5 FUNEC_13803.mRNA.6 FUNEC_13803.mRNA.9
FUNEC_13803										FUNEC_13848.mRNA.1
FUNEC_13848										FUNEC_13949.mRNA.1
FUNEC_13949										FUNEC_14208.mRNA.1
FUNEC_14208										FUNEC_14297.mRNA.1
FUNEC_14297										FUNEC_14641.mRNA.1
FUNEC_14641										FUNEC_14643.mRNA.1
FUNEC_14643										FUNEC_14756.mRNA.1 FUNEC_14756.mRNA.2 FUNEC_14756.mRNA.3
FUNEC_14756										FUNEC_14764.mRNA.1
FUNEC_14764										FUNEC_15602.mRNA.1
FUNEC_15602										FUNEC_15861.mRNA.1
FUNEC_15861										FUNEC_15865.mRNA.1
FUNEC_15865										FUNEC_16219.mRNA.1
FUNEC_16219										FUNEC_16239.mRNA.1
FUNEC_16239										FUNEC_16267.mRNA.1
FUNEC_16267										FUNEC_16494.mRNA.1 FUNEC_16494.mRNA.2 FUNEC_16494.mRNA.3 FUNEC_16494.mRNA.4
FUNEC_16494										FUNEC_16519.mRNA.1
FUNEC_16519										FUNEC_16547.mRNA.1
FUNEC_16547										FUNEC_16554.mRNA.1
FUNEC_16554										FUNEC_16741.mRNA.1
FUNEC_16741										FUNEC_17036.mRNA.1
FUNEC_17036										FUNEC_17182.mRNA.1
FUNEC_17182										FUNEC_17205.mRNA.1
FUNEC_17205										FUNEC_17553.mRNA.1
FUNEC_17553										FUNEC_17574.mRNA.1
FUNEC_17574										FUNEC_03704.mRNA.1 FUNEC_03704.mRNA.2
FCK3 (probable glycosyltransferase)	Gene	TPM	Gene	TPM	Gene	Log2FoldChange	Gene	Log2FoldChange		FCK3 (probable glycosyltransferase)	Isoform	Isoform
FUNEC_03025			FUNEC_12634	6.31						FUNEC_05932.mRNA.1
FUNEC_04734			FUNEC_08216	10.74						FUNEC_04734.mRNA.1
FUNEC_05932			FUNEC_05387	25.07						FUNEC_06586.mRNA.1
FUNEC_06563										FUNEC_08777.mRNA.1
FUNEC_06586										FUNEC_06563.mRNA.1
FUNEC_08772										FUNEC_08772.mRNA.1
FUNEC_08777										FUNEC_03025.mRNA.1
FUNEC_15782										FUNEC_15782.mRNA.1
FCK4 (probable alcohol acetyltransferase)	Gene	TPM	Gene	TPM	Gene	Log2FoldChange	Gene	Log2FoldChange		FCK4 (probable alcohol acetyltransferase)	Isoform	Isoform
FUNEC_05387	FUNEC_08800	2.52			FUNEC_12634	3.13487	FUNEC_05387	-1.40378		FUNEC_05387.mRNA.1 FUNEC_05387.mRNA.2	FUNEC_12634.mRNA.1	FUNEC_05387.mRNA.1
FUNEC_08216	FUNEC_08216	16.52								FUNEC_08216.mRNA.1 FUNEC_08216.mRNA.2
FUNEC_08800	FUNEC_05387	97.27								FUNEC_08800.mRNA.1 FUNEC_08800.mRNA.2
FUNEC_09138										FUNEC_09138.mRNA.1
FUNEC_11871										FUNEC_11871.mRNA.1
FUNEC_12634										FUNEC_12634.mRNA.1
FUNEC_15595										FUNEC_15595.mRNA.1

## Sheet: Trichoderma_hamatum
Trichoderma Hamatum encoded genes	Trichoderma Hamatum encoded isoforms
Nitrogen nutrition	Nitrogen nutrition
Ammonium transporter	Ammonium transporter
VCQBE_01633	VCQBE_01633.mRNA.1
VCQBE_06895	VCQBE_06895.mRNA.1 VCQBE_06895.mRNA.2
Amino acid permease	Amino acid permease
VCQBE_01500	VCQBE_01500.mRNA.1
VCQBE_00393	VCQBE_00393.mRNA.1
VCQBE_03017	VCQBE_03017.mRNA.1
VCQBE_09034	VCQBE_09034.mRNA.1
VCQBE_08909	VCQBE_08909.mRNA.1
VCQBE_02332	VCQBE_02332.mRNA.1 VCQBE_02332.mRNA.2
VCQBE_09621	VCQBE_09621.mRNA.1
VCQBE_06510	VCQBE_06510.mRNA.1
VCQBE_09606	VCQBE_09606.mRNA.1
VCQBE_04402	VCQBE_04402.mRNA.1
VCQBE_03134	VCQBE_03134.mRNA.1 VCQBE_03134.mRNA.2
VCQBE_03501	VCQBE_03501.mRNA.1
VCQBE_06125	VCQBE_06125.mRNA.1
VCQBE_01316	VCQBE_01316.mRNA.1
VCQBE_08779	VCQBE_08779.mRNA.1
VCQBE_05166	VCQBE_05166.mRNA.1
Nitrate/Nitrite transporter	Nitrate/Nitrite transporter
VCQBE_01051	VCQBE_01051.mRNA.1
VCQBE_01246	VCQBE_01246.mRNA.1
VCQBE_03560	VCQBE_03560.mRNA.1
VCQBE_03685	VCQBE_03685.mRNA.1
VCQBE_04021	VCQBE_04021.mRNA.1
VCQBE_04103	VCQBE_04103.mRNA.1
VCQBE_04320	VCQBE_04320.mRNA.1
VCQBE_04900	VCQBE_04900.mRNA.1
VCQBE_06445	VCQBE_06445.mRNA.1 VCQBE_06445.mRNA.2
VCQBE_06549	VCQBE_06549.mRNA.1
VCQBE_08637	VCQBE_08637.mRNA.1
VCQBE_09258	VCQBE_09258.mRNA.1
VCQBE_09574	VCQBE_09574.mRNA.1
VCQBE_10130	VCQBE_10130.mRNA.1 VCQBE_10130.mRNA.2
Phosphate nutrition	Phosphate nutrition
Acid phosphatase	Acid phosphatase
VCQBE_06493	VCQBE_06493.mRNA.1
Alkaline phosphatase	Alkaline phosphatase
VCQBE_01910	VCQBE_01910.mRNA.1
Phytase	Phytase
VCQBE_08672	VCQBE_08672.mRNA.1
VCQBE_02721	VCQBE_02721.mRNA.1
VCQBE_06894	VCQBE_06894.mRNA.1
Phosphate transporter	Phosphate transporter
VCQBE_00223	VCQBE_00223.mRNA.1 VCQBE_00223.mRNA.2 VCQBE_00223.mRNA.3 VCQBE_00223.mRNA.4
VCQBE_00381	VCQBE_00381.mRNA.1
VCQBE_00387	VCQBE_00387.mRNA.1
VCQBE_00898	VCQBE_00898.mRNA.1 VCQBE_00898.mRNA.2 VCQBE_00898.mRNA.3 VCQBE_00898.mRNA.4
VCQBE_01122	VCQBE_01122.mRNA.1
VCQBE_01804	VCQBE_01804.mRNA.1
VCQBE_02017	VCQBE_02017.mRNA.1
VCQBE_02424	VCQBE_02424.mRNA.1
VCQBE_02719	VCQBE_02719.mRNA.1 VCQBE_02719.mRNA.2
VCQBE_02788	VCQBE_02788.mRNA.1 VCQBE_02788.mRNA.2
VCQBE_02856	VCQBE_02856.mRNA.1 VCQBE_02856.mRNA.2
VCQBE_03025	VCQBE_03025.mRNA.1
VCQBE_03210	VCQBE_03210.mRNA.1
VCQBE_03346	VCQBE_03346.mRNA.1
VCQBE_03359	VCQBE_03359.mRNA.1
VCQBE_03424	VCQBE_03424.mRNA.1
VCQBE_03912	VCQBE_03912.mRNA.1
VCQBE_03916	VCQBE_03916.mRNA.1
VCQBE_04046	VCQBE_04046.mRNA.1
VCQBE_04639	VCQBE_04639.mRNA.1
VCQBE_04643	VCQBE_04643.mRNA.1
VCQBE_05149	VCQBE_05149.mRNA.1 VCQBE_05149.mRNA.2
VCQBE_05516	VCQBE_05516.mRNA.1
VCQBE_05663	VCQBE_05663.mRNA.1
VCQBE_05798	VCQBE_05798.mRNA.1
VCQBE_06238	VCQBE_06238.mRNA.1 VCQBE_06238.mRNA.2 VCQBE_06238.mRNA.3
VCQBE_06458	VCQBE_06458.mRNA.1 VCQBE_06458.mRNA.2
VCQBE_06825	VCQBE_06825.mRNA.1
VCQBE_06980	VCQBE_06980.mRNA.1
VCQBE_07025	VCQBE_07025.mRNA.1
VCQBE_07056	VCQBE_07056.mRNA.1
VCQBE_07109	VCQBE_07109.mRNA.1
VCQBE_07211	VCQBE_07211.mRNA.1
VCQBE_07274	VCQBE_07274.mRNA.1
VCQBE_07275	VCQBE_07275.mRNA.1
VCQBE_07350	VCQBE_07350.mRNA.1
VCQBE_07686	VCQBE_07686.mRNA.1 VCQBE_07686.mRNA.2
VCQBE_08093	VCQBE_08093.mRNA.1
VCQBE_08309	VCQBE_08309.mRNA.1
VCQBE_08471	VCQBE_08471.mRNA.1
VCQBE_08525	VCQBE_08525.mRNA.1
VCQBE_08801	VCQBE_08801.mRNA.1
VCQBE_08886	VCQBE_08886.mRNA.1
VCQBE_09365	VCQBE_09365.mRNA.1
VCQBE_09474	VCQBE_09474.mRNA.1 VCQBE_09474.mRNA.2
VCQBE_09493	VCQBE_09493.mRNA.1 VCQBE_09493.mRNA.2
VCQBE_09525	VCQBE_09525.mRNA.1 VCQBE_09525.mRNA.2
VCQBE_09558	VCQBE_09558.mRNA.1
VCQBE_09805	VCQBE_09805.mRNA.1 VCQBE_09805.mRNA.2
VCQBE_09934	VCQBE_09934.mRNA.1
VCQBE_10094	VCQBE_10094.mRNA.1
VCQBE_10127	VCQBE_10127.mRNA.1
VCQBE_10134	VCQBE_10134.mRNA.1
Potassium nutrition	Potassium nutrition
Potassium uptake system	Potassium uptake system
TRK (Transporter of K+)	TRK (Transporter of K+)
VCQBE_03523	VCQBE_03523.mRNA.1
HAK (High-Affinity K)	HAK (High-Affinity K)
VCQBE_10343	VCQBE_10343.mRNA.1 VCQBE_10343.mRNA.2 VCQBE_10343.mRNA.3
ACU (Alkali Cation Uptake transporters)	ACU (Alkali Cation Uptake transporters)
VCQBE_00483	VCQBE_00483.mRNA.1
VCQBE_01522	VCQBE_01522.mRNA.1
VCQBE_01574	VCQBE_01574.mRNA.1
VCQBE_02419	VCQBE_02419.mRNA.1
VCQBE_03513	VCQBE_03513.mRNA.1
VCQBE_05861	VCQBE_05861.mRNA.1
VCQBE_06218	VCQBE_06218.mRNA.1
VCQBE_07319	VCQBE_07319.mRNA.1
VCQBE_09491	VCQBE_09491.mRNA.1
VCQBE_09605	VCQBE_09605.mRNA.1
VCQBE_09950	VCQBE_09950.mRNA.1
PAT (P-type ATPase)	PAT (P-type ATPase)
Potassium efflux systems	Potassium efflux systems
TOK (Tandem-pore Outward-rectifying K+)	TOK (Tandem-pore Outward-rectifying K+)
VCQBE_01898	VCQBE_01898.mRNA.1
VCQBE_07755	VCQBE_07755.mRNA.1
ENA (Exit Natrium)	ENA (Exit Natrium)
VCQBE_01196	VCQBE_01196.mRNA.1
VCQBE_02277	VCQBE_02277.mRNA.1
VCQBE_04856	VCQBE_04856.mRNA.1
VCQBE_05748	VCQBE_05748.mRNA.1
VCQBE_06684	VCQBE_06684.mRNA.1
VCQBE_06758	VCQBE_06758.mRNA.1
VCQBE_06920	VCQBE_06920.mRNA.1
VCQBE_07189	VCQBE_07189.mRNA.1
VCQBE_07190	VCQBE_07190.mRNA.1
VCQBE_07191	VCQBE_07191.mRNA.1
VCQBE_07861	VCQBE_07861.mRNA.1
VCQBE_09445	VCQBE_09445.mRNA.1
VCQBE_09505	VCQBE_09505.mRNA.1
Indole Acetic Acid - biosynthetic genes	Indole Acetic Acid - biosynthetic genes
TAM1 (Tryptophan Aminotransferase 1)	TAM1 (Tryptophan Aminotransferase 1)
VCQBE_07714	VCQBE_07714.mRNA.1
VCQBE_02779	VCQBE_02779.mRNA.1
VCQBE_03784	VCQBE_03784.mRNA.1
VCQBE_08055	VCQBE_08055.mRNA.1
IPD1 (Indole-3-Pyruvic acid Decarboxylase 1)	IPD1 (Indole-3-Pyruvic acid Decarboxylase 1)
VCQBE_04372	VCQBE_04372.mRNA.1
VCQBE_02844	VCQBE_02844.mRNA.1
VCQBE_09817	VCQBE_09817.mRNA.1
VCQBE_03776	VCQBE_03776.mRNA.1
VCQBE_06526	VCQBE_06526.mRNA.1
VCQBE_08615	VCQBE_08615.mRNA.1
VCQBE_08949	VCQBE_08949.mRNA.1 VCQBE_08949.mRNA.2
VCQBE_01874	VCQBE_01874.mRNA.1
IAH1(Isoamyl Acetate-Hydrolyzing esterase 1)	IAH1(Isoamyl Acetate-Hydrolyzing esterase 1)
VCQBE_01736	VCQBE_01736.mRNA.1 VCQBE_01736.mRNA.2 VCQBE_01736.mRNA.6 VCQBE_01736.mRNA.7 VCQBE_01736.mRNA.8 VCQBE_01736.mRNA.5 VCQBE_01736.mRNA.10 VCQBE_01736.mRNA.11 VCQBE_01736.mRNA.3 VCQBE_01736.mRNA.4 VCQBE_01736.mRNA.9
VCQBE_02230	VCQBE_02230.mRNA.1
VCQBE_02500	VCQBE_02500.mRNA.1
VCQBE_02751	VCQBE_02751.mRNA.1
VCQBE_03348	VCQBE_03348.mRNA.1
VCQBE_03394	VCQBE_03394.mRNA.1
VCQBE_03419	VCQBE_03419.mRNA.1
VCQBE_04000	VCQBE_04000.mRNA.1 VCQBE_04000.mRNA.2 VCQBE_04000.mRNA.3 VCQBE_04000.mRNA.4
VCQBE_04090	VCQBE_04090.mRNA.1
VCQBE_04093	VCQBE_04093.mRNA.1
VCQBE_04631	VCQBE_04631.mRNA.1
VCQBE_04716	VCQBE_04716.mRNA.1
VCQBE_04979	VCQBE_04979.mRNA.1
VCQBE_05050	VCQBE_05050.mRNA.1 VCQBE_05050.mRNA.2 VCQBE_05050.mRNA.3 VCQBE_05050.mRNA.4 VCQBE_05050.mRNA.5 VCQBE_05050.mRNA.6 VCQBE_05050.mRNA.7
VCQBE_06429	VCQBE_06429.mRNA.1
VCQBE_07055	VCQBE_07055.mRNA.1
VCQBE_07199	VCQBE_07199.mRNA.1 VCQBE_07199.mRNA.2 VCQBE_07199.mRNA.3 VCQBE_07199.mRNA.4 VCQBE_07199.mRNA.5
VCQBE_07204	VCQBE_07204.mRNA.1
VCQBE_07604	VCQBE_07604.mRNA.1
VCQBE_07757	VCQBE_07757.mRNA.1
VCQBE_08885	VCQBE_08885.mRNA.1
VCQBE_09580	VCQBE_09580.mRNA.1 VCQBE_09580.mRNA.2
VCQBE_09860	VCQBE_09860.mRNA.1
VCQBE_10076	VCQBE_10076.mRNA.1
VCQBE_10334	VCQBE_10334.mRNA.1 VCQBE_10334.mRNA.2
VCQBE_10335	VCQBE_10335.mRNA.1
Gibberellin biosynthetic genes	Gibberellin biosynthetic genes
P450-1 (cytochrome P450 monooxygenase 1)	P450-1 (cytochrome P450 monooxygenase 1)
VCQBE_06686	VCQBE_06686.mRNA.1 VCQBE_06686.mRNA.2
VCQBE_08698	VCQBE_08698.mRNA.1
VCQBE_10014	VCQBE_10014.mRNA.1
P450-2 (cytochrome P450 monooxygenase 2)	P450-2 (cytochrome P450 monooxygenase 2)
VCQBE_04168	VCQBE_04168.mRNA.1 VCQBE_04168.mRNA.2
P450-3 (cytochrome P450 monooxygenase 3)	P450-3 (cytochrome P450 monooxygenase 3)
P450-4 (cytochrome P450 monooxygenase 4)	P450-4 (cytochrome P450 monooxygenase 4)
VCQBE_00871	VCQBE_00871.mRNA.1
VCQBE_01040	VCQBE_01040.mRNA.1
VCQBE_01223	VCQBE_01223.mRNA.1
VCQBE_01531	VCQBE_01531.mRNA.1 VCQBE_01531.mRNA.2
VCQBE_01675	VCQBE_01675.mRNA.1
VCQBE_01967	VCQBE_01967.mRNA.1
VCQBE_02659	VCQBE_02659.mRNA.1
VCQBE_02919	VCQBE_02919.mRNA.1
VCQBE_03107	VCQBE_03107.mRNA.1 VCQBE_03107.mRNA.2
VCQBE_03171	VCQBE_03171.mRNA.1
VCQBE_03300	VCQBE_03300.mRNA.1
VCQBE_03988	VCQBE_03988.mRNA.1
VCQBE_05987	VCQBE_05987.mRNA.1 VCQBE_05987.mRNA.2 VCQBE_05987.mRNA.3
VCQBE_06694	VCQBE_06694.mRNA.1 VCQBE_06694.mRNA.2
VCQBE_06827	VCQBE_06827.mRNA.1 VCQBE_06827.mRNA.2 VCQBE_06827.mRNA.3
VCQBE_07821	VCQBE_07821.mRNA.1
VCQBE_08231	VCQBE_08231.mRNA.1
VCQBE_08665	VCQBE_08665.mRNA.1 VCQBE_08665.mRNA.2 VCQBE_08665.mRNA.3 VCQBE_08665.mRNA.4
VCQBE_08681	VCQBE_08681.mRNA.1
VCQBE_08926	VCQBE_08926.mRNA.1
VCQBE_09451	VCQBE_09451.mRNA.1
VCQBE_09571	VCQBE_09571.mRNA.1
VCQBE_09908	VCQBE_09908.mRNA.1
VCQBE_10119	VCQBE_10119.mRNA.1
DES (GA4 DESaturase)	DES (GA4 DESaturase)
VCQBE_00847	VCQBE_00847.mRNA.1
VCQBE_01213	VCQBE_01213.mRNA.1
VCQBE_01735	VCQBE_01735.mRNA.1 VCQBE_01735.mRNA.2
VCQBE_08091	VCQBE_08091.mRNA.1
VCQBE_04065	VCQBE_04065.mRNA.1
VCQBE_04818	VCQBE_04818.mRNA.1 VCQBE_04818.mRNA.2 VCQBE_04818.mRNA.4
GGS2 (Geranyl Geranyl diphosphate Synthase)	GGS2 (Geranyl Geranyl diphosphate Synthase)
VCQBE_00751	VCQBE_00751.mRNA.1
VCQBE_03451	VCQBE_03451.mRNA.1
VCQBE_09762	VCQBE_09762.mRNA.1
Cytokinin biosynthetic genes	Cytokinin biosynthetic genes
FCK1 (BiFunctional CytoKinin biosynthesis protein)	FCK1 (BiFunctional CytoKinin biosynthesis protein)
VCQBE_06233	VCQBE_06233.mRNA.1
VCQBE_02411	VCQBE_02411.mRNA.1 VCQBE_02411.mRNA.2
FCK2 (cytochrome P450 monooxygenase)	FCK2 (cytochrome P450 monooxygenase)
VCQBE_00003	VCQBE_00003.mRNA.1 VCQBE_00003.mRNA.2 VCQBE_00003.mRNA.3 VCQBE_00003.mRNA.4
VCQBE_00102	VCQBE_00102.mRNA.1
VCQBE_00232	VCQBE_00232.mRNA.1 VCQBE_00232.mRNA.2
VCQBE_00811	VCQBE_00811.mRNA.1
VCQBE_01341	VCQBE_01341.mRNA.1
VCQBE_01692	VCQBE_01692.mRNA.1 VCQBE_01692.mRNA.2 VCQBE_01692.mRNA.3 VCQBE_01692.mRNA.4
VCQBE_01750	VCQBE_01750.mRNA.1
VCQBE_01766	VCQBE_01766.mRNA.1
VCQBE_02207	VCQBE_02207.mRNA.1
VCQBE_02234	VCQBE_02234.mRNA.1
VCQBE_02309	VCQBE_02309.mRNA.1
VCQBE_02517	VCQBE_02517.mRNA.1
VCQBE_02594	VCQBE_02594.mRNA.1
VCQBE_02778	VCQBE_02778.mRNA.1
VCQBE_02923	VCQBE_02923.mRNA.1 VCQBE_02923.mRNA.2 VCQBE_02923.mRNA.3
VCQBE_02930	VCQBE_02930.mRNA.1
VCQBE_03130	VCQBE_03130.mRNA.1
VCQBE_03367	VCQBE_03367.mRNA.1
VCQBE_03702	VCQBE_03702.mRNA.1 VCQBE_03702.mRNA.2 VCQBE_03702.mRNA.3
VCQBE_04254	VCQBE_04254.mRNA.1
VCQBE_04442	VCQBE_04442.mRNA.1
VCQBE_04485	VCQBE_04485.mRNA.1
VCQBE_04746	VCQBE_04746.mRNA.1
VCQBE_04827	VCQBE_04827.mRNA.1
VCQBE_06363	VCQBE_06363.mRNA.1 VCQBE_06363.mRNA.2
VCQBE_06660	VCQBE_06660.mRNA.1
VCQBE_06822	VCQBE_06822.mRNA.1 VCQBE_06822.mRNA.2 VCQBE_06822.mRNA.3 VCQBE_06822.mRNA.4
VCQBE_07728	VCQBE_07728.mRNA.1
VCQBE_07823	VCQBE_07823.mRNA.1
VCQBE_07921	VCQBE_07921.mRNA.1
VCQBE_08258	VCQBE_08258.mRNA.1
VCQBE_08478	VCQBE_08478.mRNA.1
VCQBE_08979	VCQBE_08979.mRNA.1
VCQBE_09113	VCQBE_09113.mRNA.1
VCQBE_09777	VCQBE_09777.mRNA.1
VCQBE_09969	VCQBE_09969.mRNA.1
VCQBE_09980	VCQBE_09980.mRNA.1
VCQBE_09989	VCQBE_09989.mRNA.1
VCQBE_10048	VCQBE_10048.mRNA.1
VCQBE_10113	VCQBE_10113.mRNA.1
VCQBE_10316	VCQBE_10316.mRNA.1
FCK3 (probable glycosyltransferase)	FCK3 (probable glycosyltransferase)
VCQBE_10050	VCQBE_10050.mRNA.1
VCQBE_03577	VCQBE_03577.mRNA.1
VCQBE_03588	VCQBE_03588.mRNA.1
VCQBE_00650	VCQBE_00650.mRNA.1
FCK4 (probable alcohol acetyltransferase)	FCK4 (probable alcohol acetyltransferase)
VCQBE_00831	VCQBE_00831.mRNA.1
VCQBE_10115	VCQBE_10115.mRNA.1
VCQBE_08485	VCQBE_08485.mRNA.1
VCQBE_06129	VCQBE_06129.mRNA.1

## Sheet: Gene_families
EC4 encoded genes	Gene cluster/s
Nitrogen nutrition	Nitrogen nutrition
Ammonium transporter	Ammonium transporter: Single cluster
FUNEC_04624	FUNEC_04624
FUNEC_06027	FUNEC_06027
FUNEC_10903	FUNEC_10903
FUNEC_11606	FUNEC_11606
FUNEC_15052	FUNEC_15052
FUNEC_16285	FUNEC_16285
Amino acid permease	Amino acid permease: Single cluster
FUNEC_00053	FUNEC_00053
FUNEC_00415	FUNEC_00415
FUNEC_00512	FUNEC_00512
FUNEC_00842	FUNEC_00842
FUNEC_01716	FUNEC_01716
FUNEC_02927	FUNEC_02927
FUNEC_03161	FUNEC_03161
FUNEC_03187	FUNEC_03187
FUNEC_03816	FUNEC_03816
FUNEC_03870	FUNEC_03870
FUNEC_04174	FUNEC_04174
FUNEC_04435	FUNEC_04435
FUNEC_04578	FUNEC_04578
FUNEC_05776	FUNEC_05776
FUNEC_06454	FUNEC_06454
FUNEC_06912	FUNEC_06912
FUNEC_07112	FUNEC_07112
FUNEC_07147	FUNEC_07147
FUNEC_07266	FUNEC_07266
FUNEC_08590	FUNEC_08590
FUNEC_08653	FUNEC_08653
FUNEC_08693	FUNEC_08693
FUNEC_08718	FUNEC_08718
FUNEC_09342	FUNEC_09342
FUNEC_09491	FUNEC_09491
FUNEC_10351	FUNEC_10351
FUNEC_10533	FUNEC_10533
FUNEC_11482	FUNEC_11482
FUNEC_11506	FUNEC_11506
FUNEC_12224	FUNEC_12224
FUNEC_13906	FUNEC_13906
FUNEC_15175	FUNEC_15175
FUNEC_15583	FUNEC_15583
FUNEC_16265	FUNEC_16265
FUNEC_16481	FUNEC_16481
FUNEC_16558	FUNEC_16558
FUNEC_16697	FUNEC_16697
Nitrate/Nitrite transporter	Nitrate/Nitrite transporter: Single cluster
FUNEC_00601	FUNEC_00601
FUNEC_00867	FUNEC_00867
FUNEC_02172	FUNEC_02172
FUNEC_02214	FUNEC_02214
FUNEC_02318	FUNEC_02318
FUNEC_02699	FUNEC_02699
FUNEC_03150	FUNEC_03150
FUNEC_03884	FUNEC_03884
FUNEC_04534	FUNEC_04534
FUNEC_04553	FUNEC_04553
FUNEC_06648	FUNEC_06648
FUNEC_07854	FUNEC_07854
FUNEC_08164	FUNEC_08164
FUNEC_08204	FUNEC_08204
FUNEC_08898	FUNEC_08898
FUNEC_09131	FUNEC_09131
FUNEC_09840	FUNEC_09840
FUNEC_10083	FUNEC_10083
FUNEC_10259	FUNEC_10259
FUNEC_10690	FUNEC_10690
FUNEC_11254	FUNEC_11254
FUNEC_11726	FUNEC_11726
FUNEC_11775	FUNEC_11775
FUNEC_13478	FUNEC_13478
FUNEC_14138	FUNEC_14138
FUNEC_14949	FUNEC_14949
FUNEC_15108	FUNEC_15108
FUNEC_15693	FUNEC_15693
FUNEC_15699	FUNEC_15699
FUNEC_16093	FUNEC_16093
FUNEC_16491	FUNEC_16491
FUNEC_16694	FUNEC_16694
FUNEC_16865	FUNEC_16865
FUNEC_17220	FUNEC_17220
FUNEC_17272	FUNEC_17272
FUNEC_17367	FUNEC_17367
Phosphate nutrition	Phosphate nutrition
Acid phosphatase	Acid phosphatase: Single cluster
FUNEC_04973	FUNEC_04973
Alkaline phosphatase	Alkaline phosphatase: Single cluster
FUNEC_07088	FUNEC_07088
FUNEC_16131	FUNEC_16131
Phytase	Phytase: Single cluster
FUNEC_07217	FUNEC_07217
FUNEC_08027	FUNEC_08027
FUNEC_09623	FUNEC_09623
FUNEC_14238	FUNEC_14238
FUNEC_16289	FUNEC_16289
Phosphate transporter	Phosphate transporter: Gene cluster 01	Gene cluster 02	Gene cluster 03	Gene cluster 04	Gene cluster 05	Gene cluster 06
FUNEC_00510	FUNEC_09404.mRNA.1	FUNEC_14174.mRNA.1	FUNEC_14295.mRNA.1	FUNEC_14374.mRNA.1	FUNEC_08222.mRNA.1	FUNEC_11137.mRNA.1
FUNEC_00964	FUNEC_10648.mRNA.1	FUNEC_11469.mRNA.1	FUNEC_05921.mRNA.1	FUNEC_12004.mRNA.1	FUNEC_15057.mRNA.1	FUNEC_09693.mRNA.1
FUNEC_01146	FUNEC_15541.mRNA.1	FUNEC_01146.mRNA.1	FUNEC_01833.mRNA.1	FUNEC_06496.mRNA.1
FUNEC_01666	FUNEC_11589.mRNA.1	FUNEC_06867.mRNA.1	FUNEC_10970.mRNA.1	FUNEC_01915.mRNA.1
FUNEC_01792	FUNEC_04335.mRNA.1	FUNEC_11524.mRNA.1	FUNEC_04680.mRNA.1	FUNEC_14677.mRNA.1
FUNEC_01833	FUNEC_07589.mRNA.1	FUNEC_01792.mRNA.1	FUNEC_12565.mRNA.1
FUNEC_01915	FUNEC_15886.mRNA.1	FUNEC_02204.mRNA.1
FUNEC_02204	FUNEC_15569.mRNA.1	FUNEC_10611.mRNA.1
FUNEC_02477	FUNEC_02645.mRNA.1
FUNEC_02618	FUNEC_05177.mRNA.1
FUNEC_02641	FUNEC_11628.mRNA.1
FUNEC_02645	FUNEC_10258.mRNA.1
FUNEC_02854	FUNEC_16918.mRNA.1
FUNEC_03966	FUNEC_14184.mRNA.1
FUNEC_04131	FUNEC_11168.mRNA.1
FUNEC_04329	FUNEC_02854.mRNA.1
FUNEC_04335	FUNEC_11584.mRNA.1
FUNEC_04680	FUNEC_10981.mRNA.1
FUNEC_04760	FUNEC_07347.mRNA.1
FUNEC_05177	FUNEC_05643.mRNA.1
FUNEC_05643	FUNEC_17267.mRNA.1
FUNEC_05921	FUNEC_14530.mRNA.1
FUNEC_06496	FUNEC_03966.mRNA.1
FUNEC_06867	FUNEC_08823.mRNA.1
FUNEC_07347	FUNEC_09297.mRNA.1
FUNEC_07589	FUNEC_09252.mRNA.1
FUNEC_07714	FUNEC_16006.mRNA.1
FUNEC_08222	FUNEC_14601.mRNA.1
FUNEC_08465	FUNEC_14044.mRNA.1
FUNEC_08823	FUNEC_13026.mRNA.1
FUNEC_09252	FUNEC_01666.mRNA.1
FUNEC_09297	FUNEC_02641.mRNA.1
FUNEC_09404	FUNEC_13743.mRNA.1
FUNEC_09650	FUNEC_10971.mRNA.1
FUNEC_09693	FUNEC_11582.mRNA.1
FUNEC_10245	FUNEC_09650.mRNA.1
FUNEC_10258	FUNEC_10991.mRNA.1
FUNEC_10611	FUNEC_17229.mRNA.1
FUNEC_10648	FUNEC_17204.mRNA.1
FUNEC_10970	FUNEC_00510.mRNA.1
FUNEC_10971	FUNEC_11770.mRNA.1
FUNEC_10981	FUNEC_00964.mRNA.1
FUNEC_10991	FUNEC_04131.mRNA.1
FUNEC_11137	FUNEC_13291.mRNA.1
FUNEC_11168	FUNEC_16487.mRNA.1
FUNEC_11469	FUNEC_08465.mRNA.1
FUNEC_11524	FUNEC_02618.mRNA.1
FUNEC_11582	FUNEC_13929.mRNA.1
FUNEC_11584	FUNEC_04329.mRNA.1
FUNEC_11589	FUNEC_10245.mRNA.1
FUNEC_11628	FUNEC_07714.mRNA.1
FUNEC_11770	FUNEC_04760.mRNA.1
FUNEC_12004	FUNEC_02477.mRNA.1
FUNEC_12565	FUNEC_15168.mRNA.1
FUNEC_13026	FUNEC_15406.mRNA.1
FUNEC_13291	FUNEC_15905.mRNA.1
FUNEC_13743
FUNEC_13929
FUNEC_14044
FUNEC_14174
FUNEC_14184
FUNEC_14295
FUNEC_14374
FUNEC_14530
FUNEC_14601
FUNEC_14677
FUNEC_15057
FUNEC_15168
FUNEC_15406
FUNEC_15541
FUNEC_15569
FUNEC_15886
FUNEC_15905
FUNEC_16006
FUNEC_16487
FUNEC_16918
FUNEC_17204
FUNEC_17229
FUNEC_17267
Potassium nutrition	Potassium nutrition
Potassium uptake system	Potassium uptake system
TRK (Transporter of K+)	TRK (Transporter of K+): Single cluster
FUNEC_05104	FUNEC_05104
FUNEC_12687	FUNEC_12687
FUNEC_13664	FUNEC_13664
HAK (High-Affinity K)	HAK (High-Affinity K): Single cluster
FUNEC_05010	FUNEC_05010
ACU (Alkali Cation Uptake transporters)	ACU (Alkali Cation Uptake transporters): Gene cluster 01	Gene cluster 02	Gene cluster 03
FUNEC_03656	FUNEC_09186.mRNA.1	FUNEC_07257.mRNA.1	FUNEC_03656.mRNA.1
FUNEC_04035	FUNEC_08353.mRNA.1	FUNEC_09668.mRNA.1	FUNEC_04035.mRNA.1
FUNEC_07257	FUNEC_13102.mRNA.1	FUNEC_11952.mRNA.1
FUNEC_07548	FUNEC_07548.mRNA.1	FUNEC_15451.mRNA.1
FUNEC_08353
FUNEC_09186
FUNEC_09668
FUNEC_11952
FUNEC_13102
FUNEC_15451
PAT (P-type ATPase)	PAT (P-type ATPase): Single cluster
FUNEC_16605	FUNEC_16605
Potassium efflux systems	Potassium efflux systems
TOK (Tandem-pore Outward-rectifying K+)	TOK (Tandem-pore Outward-rectifying K+): Single cluster
FUNEC_13075	FUNEC_13075
FUNEC_14192	FUNEC_14192
ENA (Exit Natrium)	ENA (Exit Natrium): Gene cluster 01	Gene cluster 02
FUNEC_00681	FUNEC_11693.mRNA.1	FUNEC_16815.mRNA.1
FUNEC_00720	FUNEC_10772.mRNA.1	FUNEC_00720.mRNA.1
FUNEC_07115	FUNEC_13976.mRNA.1
FUNEC_10701	FUNEC_15226.mRNA.1
FUNEC_10772	FUNEC_14908.mRNA.1
FUNEC_11693	FUNEC_10701.mRNA.1
FUNEC_13976	FUNEC_00681.mRNA.1
FUNEC_14908	FUNEC_07115.mRNA.1
FUNEC_15226
FUNEC_16815
Indole Acetic Acid - biosynthetic genes	Indole Acetic Acid - biosynthetic genes
TAM1 (Tryptophan Aminotransferase 1)	TAM1 (Tryptophan Aminotransferase 1): Gene cluster 01	Gene cluster 02
FUNEC_01723	FUNEC_02005.mRNA.1	FUNEC_15805.mRNA.2
FUNEC_02005	FUNEC_14199.mRNA.1	FUNEC_13763.mRNA.1
FUNEC_04139	FUNEC_12960.mRNA.1	FUNEC_14412.mRNA.1
FUNEC_12960	FUNEC_13254.mRNA.1	FUNEC_16055.mRNA.1
FUNEC_13254	FUNEC_01723.mRNA.1	FUNEC_16651.mRNA.1
FUNEC_13763	FUNEC_04139.mRNA.1
FUNEC_14199
FUNEC_14412
FUNEC_15805
FUNEC_16055
FUNEC_16651
IPD1 (Indole-3-Pyruvic acid Decarboxylase 1)	IPD1 (Indole-3-Pyruvic acid Decarboxylase 1): Gene cluster 01	Gene cluster 02
FUNEC_02505	FUNEC_15090.mRNA.1	FUNEC_05047.mRNA.1
FUNEC_03962	FUNEC_02505.mRNA.1	FUNEC_04979.mRNA.1
FUNEC_04979	FUNEC_10656.mRNA.1
FUNEC_05047	FUNEC_03962.mRNA.1
FUNEC_10656
FUNEC_15090
IAH1(Isoamyl Acetate-Hydrolyzing esterase 1)	IAH1(Isoamyl Acetate-Hydrolyzing esterase 1): Gene cluster 01	Gene cluster 02	Gene cluster 03
FUNEC_00102	FUNEC_09978.mRNA.1	FUNEC_03111.mRNA.1	FUNEC_14629.mRNA.1
FUNEC_00187	FUNEC_08688.mRNA.1	FUNEC_13204.mRNA.1	FUNEC_05646.mRNA.1
FUNEC_01728	FUNEC_15413.mRNA.1	FUNEC_03579.mRNA.1	FUNEC_06902.mRNA.1
FUNEC_01768	FUNEC_14339.mRNA.1	FUNEC_14655.mRNA.1
FUNEC_01867	FUNEC_12129.mRNA.1	FUNEC_04752.mRNA.1
FUNEC_02783	FUNEC_06774.mRNA.1	FUNEC_11748.mRNA.1
FUNEC_02995	FUNEC_01867.mRNA.1	FUNEC_12776.mRNA.1
FUNEC_03111	FUNEC_14429.mRNA.1	FUNEC_04352.mRNA.1
FUNEC_03579	FUNEC_04966.mRNA.1	FUNEC_11125.mRNA.1
FUNEC_03637	FUNEC_01768.mRNA.1	FUNEC_03637.mRNA.1
FUNEC_04352	FUNEC_02995.mRNA.1	FUNEC_06958.mRNA.1
FUNEC_04752	FUNEC_07834.mRNA.1	FUNEC_02783.mRNA.1
FUNEC_04882	FUNEC_00102.mRNA.1	FUNEC_13922.mRNA.1
FUNEC_04966	FUNEC_07828.mRNA.1
FUNEC_05646	FUNEC_01728.mRNA.1
FUNEC_06774	FUNEC_08378.mRNA.1
FUNEC_06902	FUNEC_12742.mRNA.1
FUNEC_06958	FUNEC_15670.mRNA.1
FUNEC_07828	FUNEC_10095.mRNA.1
FUNEC_07834	FUNEC_08130.mRNA.1
FUNEC_08130	FUNEC_00187.mRNA.1
FUNEC_08378	FUNEC_08682.mRNA.1
FUNEC_08682	FUNEC_09836.mRNA.1
FUNEC_08688	FUNEC_17280.mRNA.1
FUNEC_09836	FUNEC_04882.mRNA.1
FUNEC_09978	FUNEC_11268.mRNA.1
FUNEC_10095
FUNEC_11125
FUNEC_11268
FUNEC_11748
FUNEC_12129
FUNEC_12742
FUNEC_12776
FUNEC_13204
FUNEC_13922
FUNEC_14339
FUNEC_14429
FUNEC_14629
FUNEC_14655
FUNEC_15413
FUNEC_15670
FUNEC_17280
Gibberellin biosynthetic genes	Gibberellin biosynthetic genes
P450-1 (cytochrome P450 monooxygenase 1)	P450-1 (cytochrome P450 monooxygenase 1): Gene cluster 01	Gene cluster 02	Gene cluster 03	Gene cluster 04	Gene cluster 05	Gene cluster 06
FUNEC_00507	FUNEC_02081.mRNA.1	FUNEC_10403.mRNA.1	FUNEC_15301.mRNA.1	FUNEC_01182.mRNA.1
FUNEC_01182	FUNEC_16500.mRNA.1	FUNEC_01412.mRNA.1	FUNEC_09470.mRNA.1	FUNEC_01860.mRNA.1
FUNEC_01412	FUNEC_07963.mRNA.1	FUNEC_10518.mRNA.1
FUNEC_01860	FUNEC_08463.mRNA.1	FUNEC_08472.mRNA.1
FUNEC_02081	FUNEC_13202.mRNA.1	FUNEC_00507.mRNA.1
FUNEC_02718	FUNEC_02718.mRNA.1
FUNEC_07963	FUNEC_09649.mRNA.1
FUNEC_08463
FUNEC_08472
FUNEC_09470
FUNEC_09649
FUNEC_10403
FUNEC_10518
FUNEC_13202
FUNEC_15301
FUNEC_16500
P450-2 (cytochrome P450 monooxygenase 2)	P450-2 (cytochrome P450 monooxygenase 2): Gene cluster 01	Gene cluster 02
FUNEC_00146	FUNEC_02591.mRNA.1	FUNEC_10496.mRNA.1
FUNEC_01086	FUNEC_01086.mRNA.1	FUNEC_00146.mRNA.1
FUNEC_02591	FUNEC_12728.mRNA.1	FUNEC_09242.mRNA.1
FUNEC_03973	FUNEC_03973.mRNA.1
FUNEC_09242
FUNEC_09657
FUNEC_10496
FUNEC_12728
P450-3 (cytochrome P450 monooxygenase 3)	P450-3 (cytochrome P450 monooxygenase 3): Gene cluster 01
FUNEC_04182	FUNEC_04182
P450-4 (cytochrome P450 monooxygenase 4)	P450-4 (cytochrome P450 monooxygenase 4): Gene cluster 01	Gene cluster 02	Gene cluster 03	Gene cluster 04	Gene cluster 05	Gene cluster 06	Gene cluster 07	Gene cluster 08	Gene cluster 09	Gene cluster 10
FUNEC_00060	FUNEC_08602.mRNA.1	FUNEC_09480.mRNA.1	FUNEC_08471.mRNA.1	FUNEC_12579.mRNA.1	FUNEC_16343.mRNA.1	FUNEC_10957.mRNA.1	FUNEC_15151.mRNA.1	FUNEC_05521.mRNA.1	FUNEC_02516.mRNA.1	FUNEC_04574.mRNA.1
FUNEC_00340	FUNEC_16587.mRNA.1	FUNEC_06055.mRNA.1	FUNEC_01552.mRNA.1	FUNEC_07288.mRNA.1	FUNEC_08785.mRNA.1	FUNEC_12815.mRNA.1	FUNEC_07566.mRNA.1	FUNEC_13137.mRNA.1	FUNEC_01674.mRNA.1	FUNEC_01918.mRNA.1
FUNEC_00500	FUNEC_12885.mRNA.1	FUNEC_04236.mRNA.1	FUNEC_07852.mRNA.1	FUNEC_13193.mRNA.1	FUNEC_10032.mRNA.1	FUNEC_03148.mRNA.1	FUNEC_14781.mRNA.1	FUNEC_10937.mRNA.1
FUNEC_00861	FUNEC_13967.mRNA.1	FUNEC_03073.mRNA.1	FUNEC_10428.mRNA.1	FUNEC_11605.mRNA.1	FUNEC_04878.mRNA.1	FUNEC_05728.mRNA.1	FUNEC_16616.mRNA.1	FUNEC_13070.mRNA.1
FUNEC_01207	FUNEC_09778.mRNA.1	FUNEC_02963.mRNA.1	FUNEC_00060.mRNA.1	FUNEC_14454.mRNA.1	FUNEC_12172.mRNA.1
FUNEC_01333	FUNEC_17472.mRNA.1	FUNEC_02274.mRNA.1	FUNEC_08807.mRNA.1
FUNEC_01404	FUNEC_15066.mRNA.1	FUNEC_02189.mRNA.1	FUNEC_00861.mRNA.1
FUNEC_01552	FUNEC_07292.mRNA.1	FUNEC_01404.mRNA.1	FUNEC_04003.mRNA.1
FUNEC_01674	FUNEC_10399.mRNA.1	FUNEC_10458.mRNA.1	FUNEC_08824.mRNA.1
FUNEC_01720	FUNEC_16752.mRNA.1	FUNEC_12474.mRNA.1	FUNEC_12602.mRNA.1
FUNEC_01918	FUNEC_12456.mRNA.1	FUNEC_08481.mRNA.1	FUNEC_00500.mRNA.1
FUNEC_02093	FUNEC_02093.mRNA.1	FUNEC_13381.mRNA.1	FUNEC_07570.mRNA.1
FUNEC_02189	FUNEC_11744.mRNA.1	FUNEC_15357.mRNA.1	FUNEC_09586.mRNA.1
FUNEC_02271	FUNEC_10964.mRNA.1	FUNEC_11038.mRNA.1	FUNEC_02592.mRNA.1
FUNEC_02274	FUNEC_10033.mRNA.1
FUNEC_02516	FUNEC_01207.mRNA.1
FUNEC_02592	FUNEC_00340.mRNA.1
FUNEC_02963	FUNEC_02271.mRNA.1
FUNEC_03073	FUNEC_03955.mRNA.1
FUNEC_03148	FUNEC_17224.mRNA.1
FUNEC_03955	FUNEC_11708.mRNA.1
FUNEC_04003	FUNEC_13236.mRNA.1
FUNEC_04236	FUNEC_13945.mRNA.1
FUNEC_04574	FUNEC_15601.mRNA.1
FUNEC_04878	FUNEC_16644.mRNA.1
FUNEC_05521	FUNEC_01720.mRNA.1
FUNEC_05728	FUNEC_01333.mRNA.1
FUNEC_06055	FUNEC_12280.mRNA.1
FUNEC_07288
FUNEC_07292
FUNEC_07566
FUNEC_07570
FUNEC_07852
FUNEC_08471
FUNEC_08481
FUNEC_08602
FUNEC_08785
FUNEC_08807
FUNEC_08824
FUNEC_09480
FUNEC_09586
FUNEC_09778
FUNEC_10032
FUNEC_10033
FUNEC_10399
FUNEC_10428
FUNEC_10458
FUNEC_10937
FUNEC_10957
FUNEC_10964
FUNEC_11038
FUNEC_11605
FUNEC_11708
FUNEC_11744
FUNEC_12172
FUNEC_12280
FUNEC_12456
FUNEC_12474
FUNEC_12579
FUNEC_12602
FUNEC_12815
FUNEC_12885
FUNEC_13070
FUNEC_13137
FUNEC_13193
FUNEC_13236
FUNEC_13381
FUNEC_13945
FUNEC_13967
FUNEC_14454
FUNEC_14781
FUNEC_15066
FUNEC_15151
FUNEC_15357
FUNEC_15601
FUNEC_16343
FUNEC_16587
FUNEC_16616
FUNEC_16644
FUNEC_16752
FUNEC_17224
FUNEC_17472
DES (GA4 DESaturase)	DES (GA4 DESaturase): Gene cluster 01
FUNEC_04826	FUNEC_04826
FUNEC_10123	FUNEC_10123
FUNEC_10310	FUNEC_10310
FUNEC_10394	FUNEC_10394
FUNEC_13299	FUNEC_13299
FUNEC_15293	FUNEC_15293
FUNEC_15686	FUNEC_15686
FUNEC_15983	FUNEC_15983
GGS2 (Geranyl Geranyl diphosphate Synthase)	GGS2 (Geranyl Geranyl diphosphate Synthase): Gene cluster 01
FUNEC_00496	FUNEC_00496
FUNEC_00834	FUNEC_00834
FUNEC_00907	FUNEC_00907
FUNEC_01084	FUNEC_01084
FUNEC_01438	FUNEC_01438
FUNEC_06627	FUNEC_06627
Cytokinin biosynthetic genes	Cytokinin biosynthetic genes: Gene cluster 01
FCK1 (BiFunctional CytoKinin biosynthesis protein)	FCK1 (BiFunctional CytoKinin biosynthesis protein)
FUNEC_07194	FUNEC_07194
FUNEC_09924	FUNEC_09924
FCK2 (cytochrome P450 monooxygenase)	FCK2 (cytochrome P450 monooxygenase): Gene cluster 01
FUNEC_00087	FUNEC_00087
FUNEC_00090	FUNEC_00090
FUNEC_00273	FUNEC_00273
FUNEC_00578	FUNEC_00578
FUNEC_00872	FUNEC_00872
FUNEC_00893	FUNEC_00893
FUNEC_01042	FUNEC_01042
FUNEC_01057	FUNEC_01057
FUNEC_01268	FUNEC_01268
FUNEC_01296	FUNEC_01296
FUNEC_01304	FUNEC_01304
FUNEC_01335	FUNEC_01335
FUNEC_01365	FUNEC_01365
FUNEC_01372	FUNEC_01372
FUNEC_01613	FUNEC_01613
FUNEC_01687	FUNEC_01687
FUNEC_01690	FUNEC_01690
FUNEC_01736	FUNEC_01736
FUNEC_01801	FUNEC_01801
FUNEC_01942	FUNEC_01942
FUNEC_02009	FUNEC_02009
FUNEC_02075	FUNEC_02075
FUNEC_02088	FUNEC_02088
FUNEC_02132	FUNEC_02132
FUNEC_02170	FUNEC_02170
FUNEC_02294	FUNEC_02294
FUNEC_02308	FUNEC_02308
FUNEC_02330	FUNEC_02330
FUNEC_02331	FUNEC_02331
FUNEC_02422	FUNEC_02422
FUNEC_02594	FUNEC_02594
FUNEC_02691	FUNEC_02691
FUNEC_03000	FUNEC_03000
FUNEC_03023	FUNEC_03023
FUNEC_03070	FUNEC_03070
FUNEC_03090	FUNEC_03090
FUNEC_03186	FUNEC_03186
FUNEC_03199	FUNEC_03199
FUNEC_03324	FUNEC_03324
FUNEC_03326	FUNEC_03326
FUNEC_03378	FUNEC_03378
FUNEC_03641	FUNEC_03641
FUNEC_03679	FUNEC_03679
FUNEC_03704	FUNEC_03704
FUNEC_03846	FUNEC_03846
FUNEC_04091	FUNEC_04091
FUNEC_04299	FUNEC_04299
FUNEC_04438	FUNEC_04438
FUNEC_04446	FUNEC_04446
FUNEC_04573	FUNEC_04573
FUNEC_04677	FUNEC_04677
FUNEC_04766	FUNEC_04766
FUNEC_05273	FUNEC_05273
FUNEC_05899	FUNEC_05899
FUNEC_06137	FUNEC_06137
FUNEC_06488	FUNEC_06488
FUNEC_06769	FUNEC_06769
FUNEC_06892	FUNEC_06892
FUNEC_07077	FUNEC_07077
FUNEC_07189	FUNEC_07189
FUNEC_07228	FUNEC_07228
FUNEC_07236	FUNEC_07236
FUNEC_07284	FUNEC_07284
FUNEC_07325	FUNEC_07325
FUNEC_07385	FUNEC_07385
FUNEC_07581	FUNEC_07581
FUNEC_07679	FUNEC_07679
FUNEC_07694	FUNEC_07694
FUNEC_07719	FUNEC_07719
FUNEC_07825	FUNEC_07825
FUNEC_07839	FUNEC_07839
FUNEC_08040	FUNEC_08040
FUNEC_08095	FUNEC_08095
FUNEC_08190	FUNEC_08190
FUNEC_08643	FUNEC_08643
FUNEC_08723	FUNEC_08723
FUNEC_08893	FUNEC_08893
FUNEC_09101	FUNEC_09101
FUNEC_09220	FUNEC_09220
FUNEC_09271	FUNEC_09271
FUNEC_09298	FUNEC_09298
FUNEC_09855	FUNEC_09855
FUNEC_10037	FUNEC_10037
FUNEC_10040	FUNEC_10040
FUNEC_10180	FUNEC_10180
FUNEC_10215	FUNEC_10215
FUNEC_10312	FUNEC_10312
FUNEC_10354	FUNEC_10354
FUNEC_10370	FUNEC_10370
FUNEC_10410	FUNEC_10410
FUNEC_10427	FUNEC_10427
FUNEC_10429	FUNEC_10429
FUNEC_10451	FUNEC_10451
FUNEC_10456	FUNEC_10456
FUNEC_10484	FUNEC_10484
FUNEC_10485	FUNEC_10485
FUNEC_10746	FUNEC_10746
FUNEC_11164	FUNEC_11164
FUNEC_11306	FUNEC_11306
FUNEC_11337	FUNEC_11337
FUNEC_11343	FUNEC_11343
FUNEC_11436	FUNEC_11436
FUNEC_11510	FUNEC_11510
FUNEC_11827	FUNEC_11827
FUNEC_11850	FUNEC_11850
FUNEC_11883	FUNEC_11883
FUNEC_12023	FUNEC_12023
FUNEC_12166	FUNEC_12166
FUNEC_12334	FUNEC_12334
FUNEC_12724	FUNEC_12724
FUNEC_12754	FUNEC_12754
FUNEC_12834	FUNEC_12834
FUNEC_13017	FUNEC_13017
FUNEC_13049	FUNEC_13049
FUNEC_13095	FUNEC_13095
FUNEC_13233	FUNEC_13233
FUNEC_13389	FUNEC_13389
FUNEC_13764	FUNEC_13764
FUNEC_13803	FUNEC_13803
FUNEC_13848	FUNEC_13848
FUNEC_13949	FUNEC_13949
FUNEC_14208	FUNEC_14208
FUNEC_14297	FUNEC_14297
FUNEC_14641	FUNEC_14641
FUNEC_14643	FUNEC_14643
FUNEC_14756	FUNEC_14756
FUNEC_14764	FUNEC_14764
FUNEC_15602	FUNEC_15602
FUNEC_15861	FUNEC_15861
FUNEC_15865	FUNEC_15865
FUNEC_16219	FUNEC_16219
FUNEC_16239	FUNEC_16239
FUNEC_16267	FUNEC_16267
FUNEC_16494	FUNEC_16494
FUNEC_16519	FUNEC_16519
FUNEC_16547	FUNEC_16547
FUNEC_16554	FUNEC_16554
FUNEC_16741	FUNEC_16741
FUNEC_17036	FUNEC_17036
FUNEC_17182	FUNEC_17182
FUNEC_17205	FUNEC_17205
FUNEC_17553	FUNEC_17553
FUNEC_17574	FUNEC_17574
FCK3 (probable glycosyltransferase)	FCK3 (probable glycosyltransferase): Gene cluster 01
FUNEC_03025	FUNEC_03025
FUNEC_04734	FUNEC_04734
FUNEC_05932	FUNEC_05932
FUNEC_06563	FUNEC_06563
FUNEC_06586	FUNEC_06586
FUNEC_08772	FUNEC_08772
FUNEC_08777	FUNEC_08777
FUNEC_15782	FUNEC_15782
FCK4 (probable alcohol acetyltransferase)	FCK4 (probable alcohol acetyltransferase): Gene cluster 01	Gene cluster 02
FUNEC_05387	FUNEC_08216.mRNA.1	FUNEC_15595.mRNA.1
FUNEC_08216	FUNEC_05387.mRNA.1	FUNEC_11871.mRNA.1
FUNEC_08800	FUNEC_12634.mRNA.1
FUNEC_09138	FUNEC_08800.mRNA.1
FUNEC_11871	FUNEC_09138.mRNA.1
FUNEC_12634
FUNEC_15595
